# Supplementary material for: Global priorities for conservation of reptilian phylogenetic diversity in the face of human impacts
Source: Nat Commun. 2020 May 26;11:2616. doi: 10.1038/s41467-020-16410-6 (PMC7250838; doi:10.1038/s41467-020-16410-6)
Supplement: Supplementary file 3 — Source Data [file 41467_2020_16410_MOESM3_ESM.xlsx]

## Sheet: Sheet2
Clade	HITE
Amphibia	0.0630855
Amphibia	0.0453714
Amphibia	0.0390614
Amphibia	0.0303564
Amphibia	0.0303198
Amphibia	0.0295707
Amphibia	0.0285902
Amphibia	0.0280566
Amphibia	0.0273985
Amphibia	0.0263758
Amphibia	0.0256848
Amphibia	0.0252545
Amphibia	0.0246087
Amphibia	0.0244178
Amphibia	0.022724
Amphibia	0.0226192
Amphibia	0.0212609
Amphibia	0.0210747
Amphibia	0.020836
Amphibia	0.0206572
Amphibia	0.0206022
Amphibia	0.019514
Amphibia	0.0194568
Amphibia	0.0193245
Amphibia	0.0192255
Amphibia	0.0190165
Amphibia	0.0188866
Amphibia	0.0187416
Amphibia	0.0187299
Amphibia	0.0187169
Amphibia	0.0185222
Amphibia	0.0183045
Amphibia	0.0179698
Amphibia	0.0178085
Amphibia	0.0177794
Amphibia	0.0176569
Amphibia	0.0174734
Amphibia	0.0172944
Amphibia	0.0172182
Amphibia	0.0171441
Amphibia	0.0169875
Amphibia	0.0169789
Amphibia	0.0169761
Amphibia	0.0168597
Amphibia	0.0167697
Amphibia	0.0164541
Amphibia	0.0160918
Amphibia	0.0159686
Amphibia	0.0159282
Amphibia	0.0158349
Amphibia	0.0156656
Amphibia	0.0154333
Amphibia	0.0153441
Amphibia	0.0152285
Amphibia	0.0152035
Amphibia	0.0150897
Amphibia	0.0150303
Amphibia	0.0149789
Amphibia	0.0148622
Amphibia	0.0147198
Amphibia	0.0140557
Amphibia	0.0140376
Amphibia	0.0138763
Amphibia	0.0138308
Amphibia	0.0135693
Amphibia	0.0134274
Amphibia	0.0133897
Amphibia	0.0132382
Amphibia	0.0131465
Amphibia	0.0131396
Amphibia	0.0131122
Amphibia	0.0130519
Amphibia	0.012962
Amphibia	0.0129601
Amphibia	0.0128005
Amphibia	0.0127225
Amphibia	0.0126396
Amphibia	0.0125918
Amphibia	0.0125293
Amphibia	0.0125067
Amphibia	0.0124364
Amphibia	0.0123984
Amphibia	0.012242
Amphibia	0.0121005
Amphibia	0.0120956
Amphibia	0.0119969
Amphibia	0.0119821
Amphibia	0.0119319
Amphibia	0.0119319
Amphibia	0.0118703
Amphibia	0.0118392
Amphibia	0.0117702
Amphibia	0.0117236
Amphibia	0.0115826
Amphibia	0.0114654
Amphibia	0.0114141
Amphibia	0.0113867
Amphibia	0.0113701
Amphibia	0.0113701
Amphibia	0.0113167
Amphibia	0.0112926
Amphibia	0.0112719
Amphibia	0.011265
Amphibia	0.011212
Amphibia	0.0112086
Amphibia	0.011183
Amphibia	0.0111698
Amphibia	0.0111226
Amphibia	0.011068
Amphibia	0.0110616
Amphibia	0.0110391
Amphibia	0.010993
Amphibia	0.0109899
Amphibia	0.0109682
Amphibia	0.0109344
Amphibia	0.0107973
Amphibia	0.010787
Amphibia	0.0107228
Amphibia	0.0107001
Amphibia	0.010672
Amphibia	0.0106133
Amphibia	0.0105907
Amphibia	0.0105295
Amphibia	0.0105198
Amphibia	0.0104766
Amphibia	0.0104348
Amphibia	0.0104333
Amphibia	0.0104018
Amphibia	0.010357
Amphibia	0.010357
Amphibia	0.0103311
Amphibia	0.0103257
Amphibia	0.0101865
Amphibia	0.0101857
Amphibia	0.010157
Amphibia	0.0100859
Amphibia	0.0100597
Amphibia	0.0100167
Amphibia	0.0100087
Amphibia	0.00997665
Amphibia	0.00990911
Amphibia	0.00989398
Amphibia	0.00987766
Amphibia	0.00985101
Amphibia	0.00977698
Amphibia	0.00975313
Amphibia	0.00972748
Amphibia	0.00962495
Amphibia	0.00962117
Amphibia	0.00955273
Amphibia	0.00954717
Amphibia	0.00952414
Amphibia	0.0094823
Amphibia	0.00945095
Amphibia	0.00945021
Amphibia	0.00944967
Amphibia	0.00942181
Amphibia	0.00942137
Amphibia	0.00939942
Amphibia	0.00938877
Amphibia	0.0093573
Amphibia	0.00933777
Amphibia	0.00933208
Amphibia	0.00931169
Amphibia	0.00931169
Amphibia	0.00930457
Amphibia	0.00929333
Amphibia	0.00928929
Amphibia	0.00928618
Amphibia	0.00928564
Amphibia	0.00922658
Amphibia	0.00921388
Amphibia	0.00918866
Amphibia	0.00915224
Amphibia	0.00911219
Amphibia	0.0091067
Amphibia	0.00909322
Amphibia	0.00905104
Amphibia	0.00898492
Amphibia	0.00892233
Amphibia	0.00890732
Amphibia	0.00890514
Amphibia	0.00888568
Amphibia	0.00886699
Amphibia	0.00883259
Amphibia	0.00883259
Amphibia	0.00882582
Amphibia	0.00877779
Amphibia	0.00876007
Amphibia	0.00874183
Amphibia	0.00874032
Amphibia	0.00868147
Amphibia	0.00867965
Amphibia	0.00867965
Amphibia	0.00865675
Amphibia	0.0086422
Amphibia	0.00863095
Amphibia	0.0086028
Amphibia	0.0085928
Amphibia	0.00855606
Amphibia	0.00853826
Amphibia	0.00852457
Amphibia	0.00850892
Amphibia	0.00848805
Amphibia	0.00847739
Amphibia	0.00844557
Amphibia	0.00844456
Amphibia	0.00844077
Amphibia	0.0084209
Amphibia	0.00841801
Amphibia	0.00839004
Amphibia	0.00837596
Amphibia	0.00837205
Amphibia	0.00836825
Amphibia	0.00835665
Amphibia	0.00834027
Amphibia	0.00830384
Amphibia	0.00830036
Amphibia	0.00826244
Amphibia	0.0082214
Amphibia	0.00819198
Amphibia	0.0081865
Amphibia	0.00812705
Amphibia	0.0081248
Amphibia	0.00810829
Amphibia	0.00810056
Amphibia	0.00808097
Amphibia	0.00807641
Amphibia	0.00807505
Amphibia	0.00806702
Amphibia	0.00806505
Amphibia	0.00802422
Amphibia	0.00802043
Amphibia	0.0080104
Amphibia	0.00800025
Amphibia	0.00799324
Amphibia	0.00799085
Amphibia	0.00798432
Amphibia	0.00795023
Amphibia	0.00793944
Amphibia	0.00793731
Amphibia	0.00790621
Amphibia	0.00787834
Amphibia	0.00785112
Amphibia	0.0078224
Amphibia	0.00781112
Amphibia	0.00781112
Amphibia	0.00779718
Amphibia	0.00779195
Amphibia	0.00777835
Amphibia	0.00776817
Amphibia	0.00775206
Amphibia	0.00775122
Amphibia	0.00772928
Amphibia	0.00771691
Amphibia	0.0077153
Amphibia	0.00770232
Amphibia	0.00767945
Amphibia	0.00767098
Amphibia	0.00767046
Amphibia	0.00766783
Amphibia	0.00762066
Amphibia	0.00760891
Amphibia	0.0076089
Amphibia	0.0075692
Amphibia	0.00751686
Amphibia	0.00751054
Amphibia	0.00751054
Amphibia	0.00748628
Amphibia	0.00747391
Amphibia	0.00747164
Amphibia	0.00741484
Amphibia	0.0073826
Amphibia	0.00738187
Amphibia	0.0073663
Amphibia	0.0073663
Amphibia	0.00735924
Amphibia	0.00734653
Amphibia	0.00730646
Amphibia	0.00729528
Amphibia	0.00729528
Amphibia	0.00724994
Amphibia	0.00724605
Amphibia	0.00722503
Amphibia	0.00721957
Amphibia	0.00721126
Amphibia	0.00718773
Amphibia	0.00716367
Amphibia	0.00716367
Amphibia	0.00715783
Amphibia	0.00715675
Amphibia	0.00715656
Amphibia	0.00715656
Amphibia	0.00713209
Amphibia	0.00712225
Amphibia	0.00712005
Amphibia	0.00711308
Amphibia	0.00709802
Amphibia	0.00709287
Amphibia	0.00707746
Amphibia	0.00705813
Amphibia	0.00705116
Amphibia	0.00704686
Amphibia	0.00702485
Amphibia	0.0070179
Amphibia	0.00701181
Amphibia	0.00699705
Amphibia	0.0069937
Amphibia	0.0069928
Amphibia	0.00697168
Amphibia	0.00694114
Amphibia	0.00690024
Amphibia	0.00688505
Amphibia	0.00686764
Amphibia	0.00686142
Amphibia	0.00684358
Amphibia	0.00683929
Amphibia	0.00682967
Amphibia	0.00681991
Amphibia	0.0068016
Amphibia	0.00679026
Amphibia	0.00678278
Amphibia	0.00677677
Amphibia	0.0067712
Amphibia	0.00675322
Amphibia	0.00675015
Amphibia	0.00673026
Amphibia	0.00666196
Amphibia	0.00666192
Amphibia	0.00663326
Amphibia	0.00663267
Amphibia	0.00661164
Amphibia	0.00659856
Amphibia	0.00659856
Amphibia	0.0065904
Amphibia	0.00658855
Amphibia	0.00656192
Amphibia	0.00656118
Amphibia	0.00652219
Amphibia	0.00652165
Amphibia	0.00652034
Amphibia	0.00651656
Amphibia	0.00651656
Amphibia	0.0064954
Amphibia	0.00648669
Amphibia	0.00648285
Amphibia	0.00647775
Amphibia	0.00647501
Amphibia	0.00646458
Amphibia	0.00645776
Amphibia	0.00642969
Amphibia	0.00642262
Amphibia	0.00639931
Amphibia	0.00638898
Amphibia	0.00637505
Amphibia	0.00634025
Amphibia	0.00631363
Amphibia	0.00629094
Amphibia	0.00629028
Amphibia	0.00627837
Amphibia	0.00626371
Amphibia	0.00624498
Amphibia	0.00624331
Amphibia	0.00623829
Amphibia	0.00622611
Amphibia	0.00622518
Amphibia	0.00621662
Amphibia	0.00621033
Amphibia	0.00620846
Amphibia	0.00620169
Amphibia	0.00619725
Amphibia	0.00618032
Amphibia	0.00615599
Amphibia	0.00615103
Amphibia	0.00613873
Amphibia	0.00613519
Amphibia	0.00613172
Amphibia	0.00612662
Amphibia	0.00612504
Amphibia	0.00612083
Amphibia	0.00609964
Amphibia	0.00609567
Amphibia	0.00607106
Amphibia	0.00602492
Amphibia	0.00601873
Amphibia	0.00599799
Amphibia	0.00597303
Amphibia	0.00596234
Amphibia	0.00594639
Amphibia	0.00593914
Amphibia	0.00592714
Amphibia	0.00591994
Amphibia	0.00591437
Amphibia	0.00591291
Amphibia	0.00590608
Amphibia	0.00590028
Amphibia	0.00589105
Amphibia	0.00585584
Amphibia	0.00583371
Amphibia	0.00580501
Amphibia	0.00579684
Amphibia	0.0057966
Amphibia	0.00578855
Amphibia	0.00578697
Amphibia	0.00578556
Amphibia	0.00578505
Amphibia	0.00578505
Amphibia	0.00578492
Amphibia	0.00578491
Amphibia	0.00576645
Amphibia	0.00574233
Amphibia	0.00573991
Amphibia	0.0057391
Amphibia	0.00571364
Amphibia	0.00571211
Amphibia	0.00570507
Amphibia	0.00569823
Amphibia	0.00569557
Amphibia	0.00568305
Amphibia	0.00567355
Amphibia	0.00566053
Amphibia	0.0056465
Amphibia	0.00564507
Amphibia	0.00564088
Amphibia	0.00563797
Amphibia	0.00562763
Amphibia	0.00562491
Amphibia	0.00562379
Amphibia	0.00561255
Amphibia	0.00561057
Amphibia	0.00560295
Amphibia	0.00560005
Amphibia	0.00559137
Amphibia	0.0055849
Amphibia	0.0055711
Amphibia	0.00555825
Amphibia	0.00555347
Amphibia	0.00553945
Amphibia	0.00553771
Amphibia	0.0055371
Amphibia	0.005531
Amphibia	0.00552192
Amphibia	0.00549504
Amphibia	0.00549155
Amphibia	0.00547818
Amphibia	0.00547051
Amphibia	0.0054685
Amphibia	0.00546709
Amphibia	0.00546199
Amphibia	0.00545504
Amphibia	0.0054545
Amphibia	0.0054545
Amphibia	0.00545315
Amphibia	0.00544693
Amphibia	0.0054433
Amphibia	0.00543545
Amphibia	0.00543545
Amphibia	0.00540267
Amphibia	0.00540089
Amphibia	0.00539841
Amphibia	0.00538015
Amphibia	0.00537618
Amphibia	0.00537344
Amphibia	0.00536774
Amphibia	0.00536481
Amphibia	0.00536424
Amphibia	0.00534626
Amphibia	0.00534515
Amphibia	0.00534507
Amphibia	0.00534145
Amphibia	0.00533804
Amphibia	0.00533771
Amphibia	0.0053298
Amphibia	0.00532957
Amphibia	0.00532738
Amphibia	0.00531359
Amphibia	0.00530728
Amphibia	0.00530699
Amphibia	0.00530482
Amphibia	0.00529881
Amphibia	0.00529069
Amphibia	0.00528542
Amphibia	0.00527857
Amphibia	0.0052738
Amphibia	0.00526562
Amphibia	0.00526039
Amphibia	0.00525121
Amphibia	0.00524832
Amphibia	0.00524608
Amphibia	0.00522629
Amphibia	0.00522368
Amphibia	0.00522368
Amphibia	0.00522086
Amphibia	0.0052009
Amphibia	0.00518342
Amphibia	0.00517832
Amphibia	0.0051679
Amphibia	0.0051666
Amphibia	0.00515746
Amphibia	0.00515719
Amphibia	0.00514952
Amphibia	0.00512896
Amphibia	0.00512896
Amphibia	0.00512615
Amphibia	0.00512179
Amphibia	0.00509822
Amphibia	0.00509754
Amphibia	0.0050969
Amphibia	0.00509258
Amphibia	0.00509258
Amphibia	0.00508996
Amphibia	0.00507895
Amphibia	0.00507851
Amphibia	0.0050781
Amphibia	0.0050774
Amphibia	0.00507488
Amphibia	0.00506321
Amphibia	0.00505262
Amphibia	0.00504589
Amphibia	0.00504121
Amphibia	0.0050351
Amphibia	0.0050351
Amphibia	0.00503086
Amphibia	0.00502312
Amphibia	0.00501574
Amphibia	0.00501215
Amphibia	0.00501132
Amphibia	0.0049961
Amphibia	0.00498853
Amphibia	0.00496045
Amphibia	0.00495708
Amphibia	0.0049536
Amphibia	0.00494818
Amphibia	0.00494149
Amphibia	0.00494053
Amphibia	0.00494002
Amphibia	0.00493621
Amphibia	0.00492337
Amphibia	0.00492121
Amphibia	0.00491949
Amphibia	0.00490934
Amphibia	0.00489736
Amphibia	0.00489009
Amphibia	0.00488243
Amphibia	0.00487352
Amphibia	0.00486978
Amphibia	0.00485702
Amphibia	0.00484409
Amphibia	0.00484309
Amphibia	0.00483889
Amphibia	0.00482632
Amphibia	0.0048206
Amphibia	0.0048109
Amphibia	0.00479779
Amphibia	0.00479661
Amphibia	0.00479504
Amphibia	0.00478527
Amphibia	0.00478312
Amphibia	0.0047805
Amphibia	0.00477066
Amphibia	0.00475243
Amphibia	0.00475235
Amphibia	0.0047492
Amphibia	0.00473804
Amphibia	0.00472691
Amphibia	0.00469971
Amphibia	0.00469925
Amphibia	0.00469369
Amphibia	0.00468307
Amphibia	0.00468306
Amphibia	0.00467865
Amphibia	0.00467074
Amphibia	0.00467064
Amphibia	0.00466667
Amphibia	0.00466227
Amphibia	0.00464957
Amphibia	0.00464534
Amphibia	0.00464534
Amphibia	0.00464412
Amphibia	0.00463813
Amphibia	0.0046353
Amphibia	0.00461672
Amphibia	0.00461259
Amphibia	0.00460337
Amphibia	0.00459626
Amphibia	0.00458597
Amphibia	0.00458152
Amphibia	0.00458113
Amphibia	0.00457737
Amphibia	0.00457659
Amphibia	0.00457659
Amphibia	0.00457307
Amphibia	0.00457096
Amphibia	0.00455939
Amphibia	0.00455795
Amphibia	0.00455654
Amphibia	0.00454831
Amphibia	0.00453909
Amphibia	0.00453141
Amphibia	0.00452872
Amphibia	0.00452636
Amphibia	0.00452332
Amphibia	0.00451708
Amphibia	0.00451093
Amphibia	0.00450511
Amphibia	0.00450419
Amphibia	0.00450299
Amphibia	0.00449871
Amphibia	0.0044776
Amphibia	0.00446404
Amphibia	0.00446209
Amphibia	0.00444449
Amphibia	0.00444155
Amphibia	0.00444149
Amphibia	0.00444123
Amphibia	0.00444078
Amphibia	0.00443621
Amphibia	0.00443349
Amphibia	0.00443259
Amphibia	0.00442744
Amphibia	0.00442054
Amphibia	0.00442054
Amphibia	0.0044192
Amphibia	0.00440567
Amphibia	0.00440071
Amphibia	0.00439399
Amphibia	0.00439268
Amphibia	0.00438928
Amphibia	0.0043858
Amphibia	0.00437987
Amphibia	0.00437674
Amphibia	0.00437674
Amphibia	0.00437648
Amphibia	0.00437378
Amphibia	0.00436342
Amphibia	0.00436317
Amphibia	0.00436308
Amphibia	0.0043618
Amphibia	0.00435789
Amphibia	0.00434965
Amphibia	0.00434913
Amphibia	0.00433175
Amphibia	0.00432453
Amphibia	0.00432237
Amphibia	0.00432237
Amphibia	0.00432138
Amphibia	0.00431836
Amphibia	0.00431606
Amphibia	0.00431549
Amphibia	0.00430134
Amphibia	0.00428646
Amphibia	0.00428596
Amphibia	0.00428571
Amphibia	0.00428571
Amphibia	0.00428489
Amphibia	0.00426912
Amphibia	0.00425941
Amphibia	0.00425843
Amphibia	0.00423546
Amphibia	0.00423546
Amphibia	0.00423364
Amphibia	0.00423031
Amphibia	0.00422911
Amphibia	0.00422911
Amphibia	0.00422436
Amphibia	0.00422047
Amphibia	0.0042163
Amphibia	0.00421493
Amphibia	0.00419853
Amphibia	0.00419594
Amphibia	0.00418181
Amphibia	0.00417618
Amphibia	0.00417618
Amphibia	0.00417473
Amphibia	0.00417391
Amphibia	0.00416733
Amphibia	0.00416669
Amphibia	0.00415646
Amphibia	0.00415497
Amphibia	0.00413315
Amphibia	0.00413303
Amphibia	0.00413089
Amphibia	0.00412511
Amphibia	0.00412511
Amphibia	0.00411153
Amphibia	0.00410261
Amphibia	0.00409202
Amphibia	0.00408415
Amphibia	0.00406372
Amphibia	0.00406372
Amphibia	0.00406286
Amphibia	0.00405085
Amphibia	0.00405019
Amphibia	0.00404872
Amphibia	0.00404844
Amphibia	0.00404768
Amphibia	0.0040471
Amphibia	0.00404512
Amphibia	0.0040434
Amphibia	0.00404316
Amphibia	0.00404226
Amphibia	0.00403383
Amphibia	0.00403252
Amphibia	0.00403157
Amphibia	0.00403141
Amphibia	0.00400011
Amphibia	0.00399793
Amphibia	0.00399543
Amphibia	0.00398177
Amphibia	0.00397786
Amphibia	0.00397534
Amphibia	0.00396489
Amphibia	0.00396091
Amphibia	0.00395806
Amphibia	0.00395461
Amphibia	0.00395382
Amphibia	0.00394753
Amphibia	0.00394457
Amphibia	0.003937
Amphibia	0.0039338
Amphibia	0.00392857
Amphibia	0.00392731
Amphibia	0.00392422
Amphibia	0.00392212
Amphibia	0.00392151
Amphibia	0.00391117
Amphibia	0.00390994
Amphibia	0.0039037
Amphibia	0.00388337
Amphibia	0.00388287
Amphibia	0.00388256
Amphibia	0.00388124
Amphibia	0.00388124
Amphibia	0.00387734
Amphibia	0.0038715
Amphibia	0.00386086
Amphibia	0.00385754
Amphibia	0.00384929
Amphibia	0.00384885
Amphibia	0.00384885
Amphibia	0.00384666
Amphibia	0.00384337
Amphibia	0.00383365
Amphibia	0.0038245
Amphibia	0.00382394
Amphibia	0.00382118
Amphibia	0.0038124
Amphibia	0.00381089
Amphibia	0.00380938
Amphibia	0.00380656
Amphibia	0.00380303
Amphibia	0.00378634
Amphibia	0.00378574
Amphibia	0.00377432
Amphibia	0.00377202
Amphibia	0.00377058
Amphibia	0.00376908
Amphibia	0.00376245
Amphibia	0.00376011
Amphibia	0.00375664
Amphibia	0.00374971
Amphibia	0.0037444
Amphibia	0.00373896
Amphibia	0.00373627
Amphibia	0.00372668
Amphibia	0.00372402
Amphibia	0.00371732
Amphibia	0.00371279
Amphibia	0.00370333
Amphibia	0.00370206
Amphibia	0.00370181
Amphibia	0.00369084
Amphibia	0.00368846
Amphibia	0.00368346
Amphibia	0.00367716
Amphibia	0.00367682
Amphibia	0.00367682
Amphibia	0.00367479
Amphibia	0.00367423
Amphibia	0.00367347
Amphibia	0.00367091
Amphibia	0.00367076
Amphibia	0.0036701
Amphibia	0.00366917
Amphibia	0.00366695
Amphibia	0.00366313
Amphibia	0.00366313
Amphibia	0.00365928
Amphibia	0.00365831
Amphibia	0.00365774
Amphibia	0.00365597
Amphibia	0.00365597
Amphibia	0.00365531
Amphibia	0.00365531
Amphibia	0.00365471
Amphibia	0.00365468
Amphibia	0.00365468
Amphibia	0.00364721
Amphibia	0.00364721
Amphibia	0.00364689
Amphibia	0.00364665
Amphibia	0.00364271
Amphibia	0.00363763
Amphibia	0.00363536
Amphibia	0.00363397
Amphibia	0.00363301
Amphibia	0.00362642
Amphibia	0.00362569
Amphibia	0.00362559
Amphibia	0.00362524
Amphibia	0.00361381
Amphibia	0.00361381
Amphibia	0.00361157
Amphibia	0.00360746
Amphibia	0.00360746
Amphibia	0.00360733
Amphibia	0.00360678
Amphibia	0.00360667
Amphibia	0.00359704
Amphibia	0.00359026
Amphibia	0.00358174
Amphibia	0.0035767
Amphibia	0.00356856
Amphibia	0.00356417
Amphibia	0.00356091
Amphibia	0.0035362
Amphibia	0.0035362
Amphibia	0.0035342
Amphibia	0.00353295
Amphibia	0.00353091
Amphibia	0.00352515
Amphibia	0.00352356
Amphibia	0.00351921
Amphibia	0.00351358
Amphibia	0.00351121
Amphibia	0.0035111
Amphibia	0.00350915
Amphibia	0.00349928
Amphibia	0.00349862
Amphibia	0.00349754
Amphibia	0.00349033
Amphibia	0.00348584
Amphibia	0.00348195
Amphibia	0.00347769
Amphibia	0.00346123
Amphibia	0.00345124
Amphibia	0.00344414
Amphibia	0.00343446
Amphibia	0.00343071
Amphibia	0.00342726
Amphibia	0.00342016
Amphibia	0.00341846
Amphibia	0.0034173
Amphibia	0.00341321
Amphibia	0.00341216
Amphibia	0.00340946
Amphibia	0.00340697
Amphibia	0.00340368
Amphibia	0.00340244
Amphibia	0.00339475
Amphibia	0.00338889
Amphibia	0.00338616
Amphibia	0.00338493
Amphibia	0.00338401
Amphibia	0.00338046
Amphibia	0.00337672
Amphibia	0.00337182
Amphibia	0.0033715
Amphibia	0.00336924
Amphibia	0.00336624
Amphibia	0.00336513
Amphibia	0.00335348
Amphibia	0.0033471
Amphibia	0.00333849
Amphibia	0.00332886
Amphibia	0.00332569
Amphibia	0.00332341
Amphibia	0.00332299
Amphibia	0.00332283
Amphibia	0.00332173
Amphibia	0.00332143
Amphibia	0.00331504
Amphibia	0.00331447
Amphibia	0.0032902
Amphibia	0.00328318
Amphibia	0.00328318
Amphibia	0.00328096
Amphibia	0.00327446
Amphibia	0.0032742
Amphibia	0.00327409
Amphibia	0.00326544
Amphibia	0.00326491
Amphibia	0.00325872
Amphibia	0.00325363
Amphibia	0.00325206
Amphibia	0.0032509
Amphibia	0.00324141
Amphibia	0.00324078
Amphibia	0.0032401
Amphibia	0.00323967
Amphibia	0.00323906
Amphibia	0.0032371
Amphibia	0.00323527
Amphibia	0.00323518
Amphibia	0.00323518
Amphibia	0.0032266
Amphibia	0.0032266
Amphibia	0.00322657
Amphibia	0.0032259
Amphibia	0.00321903
Amphibia	0.00321033
Amphibia	0.00320785
Amphibia	0.00320529
Amphibia	0.00320472
Amphibia	0.00320471
Amphibia	0.00319851
Amphibia	0.00319728
Amphibia	0.00319479
Amphibia	0.00319479
Amphibia	0.00319114
Amphibia	0.00319114
Amphibia	0.00318709
Amphibia	0.00318406
Amphibia	0.00317323
Amphibia	0.00317012
Amphibia	0.00316077
Amphibia	0.00315803
Amphibia	0.00315491
Amphibia	0.00315195
Amphibia	0.0031512
Amphibia	0.0031471
Amphibia	0.00314617
Amphibia	0.00314252
Amphibia	0.00312841
Amphibia	0.00312841
Amphibia	0.00312782
Amphibia	0.00312612
Amphibia	0.00312406
Amphibia	0.00312238
Amphibia	0.00312116
Amphibia	0.00311423
Amphibia	0.00311409
Amphibia	0.00311368
Amphibia	0.0031087
Amphibia	0.00310545
Amphibia	0.003102
Amphibia	0.00310082
Amphibia	0.00309974
Amphibia	0.00309761
Amphibia	0.00308704
Amphibia	0.00308576
Amphibia	0.00308167
Amphibia	0.00308063
Amphibia	0.00307633
Amphibia	0.00307629
Amphibia	0.00307613
Amphibia	0.00306161
Amphibia	0.00305713
Amphibia	0.0030569
Amphibia	0.00305651
Amphibia	0.00305464
Amphibia	0.00305438
Amphibia	0.00304982
Amphibia	0.00304794
Amphibia	0.00304794
Amphibia	0.00304345
Amphibia	0.00303458
Amphibia	0.00302833
Amphibia	0.00302748
Amphibia	0.00302606
Amphibia	0.00301745
Amphibia	0.0030161
Amphibia	0.0030137
Amphibia	0.00301112
Amphibia	0.00300809
Amphibia	0.0030045
Amphibia	0.00300444
Amphibia	0.00300368
Amphibia	0.00300251
Amphibia	0.00300003
Amphibia	0.00299899
Amphibia	0.00299757
Amphibia	0.00299516
Amphibia	0.00298769
Amphibia	0.00298526
Amphibia	0.00298442
Amphibia	0.00298263
Amphibia	0.00298263
Amphibia	0.00297603
Amphibia	0.00297577
Amphibia	0.00297527
Amphibia	0.00297487
Amphibia	0.00297472
Amphibia	0.00297273
Amphibia	0.00296603
Amphibia	0.00296455
Amphibia	0.0029634
Amphibia	0.00296178
Amphibia	0.00296133
Amphibia	0.00295997
Amphibia	0.00295962
Amphibia	0.00295953
Amphibia	0.00295901
Amphibia	0.00295878
Amphibia	0.00295734
Amphibia	0.0029563
Amphibia	0.00295617
Amphibia	0.00295483
Amphibia	0.00295477
Amphibia	0.00295418
Amphibia	0.00294921
Amphibia	0.00294676
Amphibia	0.00294416
Amphibia	0.00294283
Amphibia	0.00292978
Amphibia	0.00292696
Amphibia	0.0029226
Amphibia	0.00292143
Amphibia	0.00292009
Amphibia	0.00291978
Amphibia	0.00291945
Amphibia	0.00291822
Amphibia	0.00291822
Amphibia	0.00291762
Amphibia	0.00291472
Amphibia	0.00291374
Amphibia	0.00289148
Amphibia	0.00288991
Amphibia	0.00288673
Amphibia	0.00288579
Amphibia	0.00288207
Amphibia	0.00287572
Amphibia	0.00286497
Amphibia	0.00285662
Amphibia	0.00285378
Amphibia	0.00285253
Amphibia	0.00285133
Amphibia	0.00285046
Amphibia	0.00285046
Amphibia	0.00284912
Amphibia	0.00284856
Amphibia	0.00284513
Amphibia	0.00283415
Amphibia	0.00283386
Amphibia	0.0028326
Amphibia	0.00283258
Amphibia	0.00283258
Amphibia	0.00283026
Amphibia	0.00282953
Amphibia	0.0028258
Amphibia	0.00282534
Amphibia	0.00282325
Amphibia	0.00282051
Amphibia	0.0028202
Amphibia	0.00281974
Amphibia	0.00281177
Amphibia	0.00281132
Amphibia	0.00281087
Amphibia	0.00280802
Amphibia	0.00280593
Amphibia	0.00280552
Amphibia	0.00279873
Amphibia	0.00279729
Amphibia	0.00279574
Amphibia	0.00279542
Amphibia	0.00279224
Amphibia	0.00278998
Amphibia	0.00278807
Amphibia	0.00278597
Amphibia	0.00278595
Amphibia	0.00277603
Amphibia	0.00277603
Amphibia	0.00277193
Amphibia	0.00277097
Amphibia	0.00276783
Amphibia	0.00276699
Amphibia	0.00276687
Amphibia	0.00276536
Amphibia	0.00276508
Amphibia	0.00275597
Amphibia	0.00275486
Amphibia	0.00275486
Amphibia	0.00275187
Amphibia	0.00274936
Amphibia	0.00274743
Amphibia	0.00274667
Amphibia	0.00273997
Amphibia	0.00273569
Amphibia	0.00273081
Amphibia	0.00272997
Amphibia	0.00272997
Amphibia	0.00272995
Amphibia	0.00272767
Amphibia	0.00272569
Amphibia	0.00272092
Amphibia	0.00271981
Amphibia	0.00271909
Amphibia	0.00271793
Amphibia	0.00271572
Amphibia	0.00271459
Amphibia	0.0027123
Amphibia	0.00271154
Amphibia	0.0027108
Amphibia	0.00270809
Amphibia	0.00270659
Amphibia	0.00270568
Amphibia	0.00270568
Amphibia	0.00270305
Amphibia	0.00269846
Amphibia	0.00269843
Amphibia	0.00269484
Amphibia	0.00269333
Amphibia	0.00269297
Amphibia	0.00269008
Amphibia	0.00268754
Amphibia	0.00268571
Amphibia	0.00268209
Amphibia	0.00267302
Amphibia	0.00267225
Amphibia	0.00267225
Amphibia	0.00266896
Amphibia	0.00266824
Amphibia	0.00266824
Amphibia	0.00266675
Amphibia	0.0026606
Amphibia	0.0026606
Amphibia	0.00265218
Amphibia	0.00265146
Amphibia	0.00264091
Amphibia	0.0026369
Amphibia	0.00262825
Amphibia	0.00262593
Amphibia	0.00262042
Amphibia	0.0026144
Amphibia	0.00261356
Amphibia	0.00261315
Amphibia	0.00261227
Amphibia	0.00261106
Amphibia	0.00260677
Amphibia	0.00260435
Amphibia	0.00260283
Amphibia	0.00260113
Amphibia	0.0025997
Amphibia	0.00259869
Amphibia	0.00259666
Amphibia	0.00259617
Amphibia	0.00259596
Amphibia	0.00259413
Amphibia	0.00259015
Amphibia	0.00258916
Amphibia	0.0025891
Amphibia	0.00258905
Amphibia	0.00258766
Amphibia	0.00258744
Amphibia	0.00258744
Amphibia	0.00258605
Amphibia	0.00258211
Amphibia	0.00258211
Amphibia	0.00257992
Amphibia	0.00257971
Amphibia	0.0025748
Amphibia	0.00257477
Amphibia	0.00257249
Amphibia	0.00257173
Amphibia	0.00256881
Amphibia	0.00256654
Amphibia	0.00256517
Amphibia	0.0025634
Amphibia	0.00255665
Amphibia	0.00255665
Amphibia	0.00255005
Amphibia	0.00254362
Amphibia	0.00253969
Amphibia	0.00253886
Amphibia	0.00253568
Amphibia	0.00253161
Amphibia	0.00252982
Amphibia	0.00252862
Amphibia	0.00252862
Amphibia	0.00252821
Amphibia	0.00252325
Amphibia	0.00252325
Amphibia	0.00252209
Amphibia	0.00252209
Amphibia	0.00252092
Amphibia	0.00251621
Amphibia	0.00251593
Amphibia	0.0025154
Amphibia	0.00251513
Amphibia	0.00251272
Amphibia	0.00251185
Amphibia	0.00250823
Amphibia	0.00250798
Amphibia	0.00250787
Amphibia	0.00250717
Amphibia	0.00250175
Amphibia	0.00249863
Amphibia	0.00249355
Amphibia	0.00249191
Amphibia	0.00249125
Amphibia	0.00248125
Amphibia	0.00248116
Amphibia	0.00247918
Amphibia	0.0024768
Amphibia	0.00247524
Amphibia	0.00246586
Amphibia	0.00246316
Amphibia	0.00246258
Amphibia	0.00246206
Amphibia	0.00245923
Amphibia	0.00245753
Amphibia	0.00245286
Amphibia	0.00244936
Amphibia	0.00244821
Amphibia	0.00244583
Amphibia	0.00244533
Amphibia	0.00244392
Amphibia	0.00244365
Amphibia	0.00244018
Amphibia	0.00244018
Amphibia	0.00243851
Amphibia	0.00243561
Amphibia	0.00243504
Amphibia	0.00243289
Amphibia	0.00243246
Amphibia	0.00242833
Amphibia	0.00242744
Amphibia	0.00242575
Amphibia	0.00241177
Amphibia	0.0024112
Amphibia	0.00240888
Amphibia	0.00240616
Amphibia	0.00240616
Amphibia	0.00240597
Amphibia	0.00240022
Amphibia	0.00239901
Amphibia	0.00239889
Amphibia	0.00239803
Amphibia	0.00239682
Amphibia	0.00239642
Amphibia	0.00239566
Amphibia	0.00239341
Amphibia	0.00239201
Amphibia	0.00238977
Amphibia	0.00238937
Amphibia	0.0023892
Amphibia	0.00238821
Amphibia	0.00238465
Amphibia	0.00238235
Amphibia	0.00238013
Amphibia	0.00237811
Amphibia	0.00237811
Amphibia	0.00237628
Amphibia	0.00237573
Amphibia	0.00237483
Amphibia	0.00237308
Amphibia	0.00237012
Amphibia	0.00236839
Amphibia	0.00236831
Amphibia	0.00236795
Amphibia	0.00236709
Amphibia	0.00236413
Amphibia	0.00235957
Amphibia	0.0023581
Amphibia	0.00235647
Amphibia	0.00235629
Amphibia	0.00235539
Amphibia	0.00235503
Amphibia	0.00235452
Amphibia	0.00235388
Amphibia	0.00234542
Amphibia	0.00234174
Amphibia	0.00233943
Amphibia	0.0023378
Amphibia	0.00233692
Amphibia	0.00233533
Amphibia	0.00233208
Amphibia	0.0023257
Amphibia	0.00232384
Amphibia	0.00232317
Amphibia	0.00232206
Amphibia	0.00231907
Amphibia	0.00231765
Amphibia	0.00231683
Amphibia	0.00231528
Amphibia	0.0023145
Amphibia	0.00230533
Amphibia	0.00230522
Amphibia	0.00230228
Amphibia	0.00230083
Amphibia	0.00229907
Amphibia	0.00229893
Amphibia	0.0022917
Amphibia	0.00228777
Amphibia	0.00228729
Amphibia	0.0022866
Amphibia	0.00228624
Amphibia	0.0022821
Amphibia	0.00228098
Amphibia	0.00227966
Amphibia	0.00227954
Amphibia	0.00227954
Amphibia	0.00227704
Amphibia	0.00227673
Amphibia	0.00227673
Amphibia	0.00227089
Amphibia	0.00226942
Amphibia	0.00226758
Amphibia	0.0022655
Amphibia	0.00226529
Amphibia	0.00226529
Amphibia	0.00226451
Amphibia	0.00226444
Amphibia	0.00225931
Amphibia	0.002256
Amphibia	0.00225592
Amphibia	0.0022521
Amphibia	0.00225101
Amphibia	0.00224828
Amphibia	0.00224817
Amphibia	0.00224792
Amphibia	0.00224792
Amphibia	0.00224635
Amphibia	0.00224635
Amphibia	0.00224618
Amphibia	0.00224616
Amphibia	0.00224605
Amphibia	0.00224502
Amphibia	0.00224435
Amphibia	0.00224432
Amphibia	0.00224416
Amphibia	0.00224313
Amphibia	0.00223735
Amphibia	0.00223666
Amphibia	0.00223652
Amphibia	0.00223234
Amphibia	0.00222864
Amphibia	0.00222464
Amphibia	0.00222406
Amphibia	0.00222319
Amphibia	0.00222257
Amphibia	0.00222078
Amphibia	0.00221841
Amphibia	0.002218
Amphibia	0.00221621
Amphibia	0.00221517
Amphibia	0.00221103
Amphibia	0.00220821
Amphibia	0.00220821
Amphibia	0.00220573
Amphibia	0.00220283
Amphibia	0.002202
Amphibia	0.00220177
Amphibia	0.00219993
Amphibia	0.00219934
Amphibia	0.00219902
Amphibia	0.0021986
Amphibia	0.00219816
Amphibia	0.00219381
Amphibia	0.00219317
Amphibia	0.00219103
Amphibia	0.00219086
Amphibia	0.00218979
Amphibia	0.00218707
Amphibia	0.00218631
Amphibia	0.00218631
Amphibia	0.00218584
Amphibia	0.00218584
Amphibia	0.002177
Amphibia	0.00217641
Amphibia	0.0021749
Amphibia	0.00217466
Amphibia	0.00216982
Amphibia	0.00216806
Amphibia	0.00216439
Amphibia	0.00216304
Amphibia	0.00216294
Amphibia	0.00216265
Amphibia	0.00215996
Amphibia	0.00215946
Amphibia	0.00215884
Amphibia	0.00215761
Amphibia	0.00215581
Amphibia	0.00215555
Amphibia	0.00214913
Amphibia	0.00214351
Amphibia	0.00214215
Amphibia	0.00213984
Amphibia	0.00213445
Amphibia	0.0021343
Amphibia	0.00212203
Amphibia	0.00211509
Amphibia	0.00210505
Amphibia	0.00210241
Amphibia	0.0021008
Amphibia	0.00209784
Amphibia	0.00209698
Amphibia	0.00209566
Amphibia	0.0020951
Amphibia	0.0020945
Amphibia	0.0020945
Amphibia	0.00209366
Amphibia	0.00209366
Amphibia	0.00209294
Amphibia	0.0020895
Amphibia	0.00208801
Amphibia	0.00208741
Amphibia	0.00208648
Amphibia	0.00208585
Amphibia	0.00208564
Amphibia	0.00208263
Amphibia	0.00208239
Amphibia	0.00208135
Amphibia	0.00207667
Amphibia	0.00207599
Amphibia	0.00207315
Amphibia	0.00207272
Amphibia	0.00207258
Amphibia	0.00207093
Amphibia	0.00206787
Amphibia	0.00206787
Amphibia	0.00206226
Amphibia	0.00206108
Amphibia	0.00205906
Amphibia	0.00205867
Amphibia	0.00205801
Amphibia	0.0020549
Amphibia	0.00205481
Amphibia	0.00205292
Amphibia	0.00205046
Amphibia	0.00204048
Amphibia	0.00203779
Amphibia	0.00203701
Amphibia	0.00203643
Amphibia	0.00203625
Amphibia	0.00203057
Amphibia	0.00203043
Amphibia	0.00203
Amphibia	0.00202862
Amphibia	0.00202512
Amphibia	0.00202436
Amphibia	0.00202355
Amphibia	0.00202316
Amphibia	0.0020224
Amphibia	0.00202158
Amphibia	0.00201959
Amphibia	0.00201289
Amphibia	0.00201289
Amphibia	0.00201201
Amphibia	0.00200632
Amphibia	0.00200511
Amphibia	0.00200435
Amphibia	0.00200435
Amphibia	0.00199911
Amphibia	0.00199904
Amphibia	0.00199548
Amphibia	0.00199539
Amphibia	0.0019949
Amphibia	0.00198689
Amphibia	0.00198628
Amphibia	0.0019861
Amphibia	0.001986
Amphibia	0.00198582
Amphibia	0.00198266
Amphibia	0.00198182
Amphibia	0.00198015
Amphibia	0.00197958
Amphibia	0.00197885
Amphibia	0.0019788
Amphibia	0.00197833
Amphibia	0.00197784
Amphibia	0.00197712
Amphibia	0.00197674
Amphibia	0.00197589
Amphibia	0.00197551
Amphibia	0.00197352
Amphibia	0.00197182
Amphibia	0.00196895
Amphibia	0.00196676
Amphibia	0.00196641
Amphibia	0.0019659
Amphibia	0.00196576
Amphibia	0.00196441
Amphibia	0.00195554
Amphibia	0.00195259
Amphibia	0.00195244
Amphibia	0.00194883
Amphibia	0.0019457
Amphibia	0.00194196
Amphibia	0.00194196
Amphibia	0.00193957
Amphibia	0.00193954
Amphibia	0.0019364
Amphibia	0.00193634
Amphibia	0.00193543
Amphibia	0.00193494
Amphibia	0.00193241
Amphibia	0.00193121
Amphibia	0.00193037
Amphibia	0.00193037
Amphibia	0.00193002
Amphibia	0.00192936
Amphibia	0.00192936
Amphibia	0.0019283
Amphibia	0.00192784
Amphibia	0.00192747
Amphibia	0.00192634
Amphibia	0.00192464
Amphibia	0.00192457
Amphibia	0.00192457
Amphibia	0.00192373
Amphibia	0.00192252
Amphibia	0.00191964
Amphibia	0.00191907
Amphibia	0.00191834
Amphibia	0.0019179
Amphibia	0.00191718
Amphibia	0.00191682
Amphibia	0.00191511
Amphibia	0.00191257
Amphibia	0.00191066
Amphibia	0.00190644
Amphibia	0.0019052
Amphibia	0.00190469
Amphibia	0.00190469
Amphibia	0.00190418
Amphibia	0.00190363
Amphibia	0.0019027
Amphibia	0.00190168
Amphibia	0.00189659
Amphibia	0.0018938
Amphibia	0.00189288
Amphibia	0.0018882
Amphibia	0.00188601
Amphibia	0.001886
Amphibia	0.00188559
Amphibia	0.00188522
Amphibia	0.00188356
Amphibia	0.00188295
Amphibia	0.00188192
Amphibia	0.00188071
Amphibia	0.00188067
Amphibia	0.00188005
Amphibia	0.00187832
Amphibia	0.00187672
Amphibia	0.00187655
Amphibia	0.00187507
Amphibia	0.0018741
Amphibia	0.00187398
Amphibia	0.0018736
Amphibia	0.00187113
Amphibia	0.00187108
Amphibia	0.0018689
Amphibia	0.00186835
Amphibia	0.00186315
Amphibia	0.00186096
Amphibia	0.00186021
Amphibia	0.00185934
Amphibia	0.00185515
Amphibia	0.00185238
Amphibia	0.00185119
Amphibia	0.00185019
Amphibia	0.00184574
Amphibia	0.00184489
Amphibia	0.00183739
Amphibia	0.00183325
Amphibia	0.00183274
Amphibia	0.00183168
Amphibia	0.00182774
Amphibia	0.00182771
Amphibia	0.00182759
Amphibia	0.00182585
Amphibia	0.00182583
Amphibia	0.00182361
Amphibia	0.00182021
Amphibia	0.00181997
Amphibia	0.00181917
Amphibia	0.0018188
Amphibia	0.0018182
Amphibia	0.0018165
Amphibia	0.00181564
Amphibia	0.00181396
Amphibia	0.00181379
Amphibia	0.00181307
Amphibia	0.00181256
Amphibia	0.00181251
Amphibia	0.00181211
Amphibia	0.0018084
Amphibia	0.00180586
Amphibia	0.00180532
Amphibia	0.00180293
Amphibia	0.00180201
Amphibia	0.00179446
Amphibia	0.00179436
Amphibia	0.00179227
Amphibia	0.00178943
Amphibia	0.00178862
Amphibia	0.00178855
Amphibia	0.00178804
Amphibia	0.00178697
Amphibia	0.00178656
Amphibia	0.00178342
Amphibia	0.00178342
Amphibia	0.00178233
Amphibia	0.00178172
Amphibia	0.00178076
Amphibia	0.00177302
Amphibia	0.0017722
Amphibia	0.00177041
Amphibia	0.00176827
Amphibia	0.00176718
Amphibia	0.00176518
Amphibia	0.00176319
Amphibia	0.00175974
Amphibia	0.00175871
Amphibia	0.00175752
Amphibia	0.00175226
Amphibia	0.00175216
Amphibia	0.00175048
Amphibia	0.00174746
Amphibia	0.00174565
Amphibia	0.00174403
Amphibia	0.00174302
Amphibia	0.00174113
Amphibia	0.00173986
Amphibia	0.00173963
Amphibia	0.00173908
Amphibia	0.00173537
Amphibia	0.00173204
Amphibia	0.00173204
Amphibia	0.00172891
Amphibia	0.00172677
Amphibia	0.00172024
Amphibia	0.00171743
Amphibia	0.00171583
Amphibia	0.00171551
Amphibia	0.00171456
Amphibia	0.00171396
Amphibia	0.00171298
Amphibia	0.00171254
Amphibia	0.0017124
Amphibia	0.00171234
Amphibia	0.00171231
Amphibia	0.00171121
Amphibia	0.00171105
Amphibia	0.00171105
Amphibia	0.00170828
Amphibia	0.00170738
Amphibia	0.00170421
Amphibia	0.00170138
Amphibia	0.00169908
Amphibia	0.00169762
Amphibia	0.00169681
Amphibia	0.00169438
Amphibia	0.00169432
Amphibia	0.00169326
Amphibia	0.00169326
Amphibia	0.00169317
Amphibia	0.00169308
Amphibia	0.00169062
Amphibia	0.00169054
Amphibia	0.00168902
Amphibia	0.00168632
Amphibia	0.00168543
Amphibia	0.0016838
Amphibia	0.00168189
Amphibia	0.00167933
Amphibia	0.00167745
Amphibia	0.00167668
Amphibia	0.00167494
Amphibia	0.00167355
Amphibia	0.00166974
Amphibia	0.0016689
Amphibia	0.00166804
Amphibia	0.00166788
Amphibia	0.00166414
Amphibia	0.00166268
Amphibia	0.00166268
Amphibia	0.00166247
Amphibia	0.00166083
Amphibia	0.00165712
Amphibia	0.00165631
Amphibia	0.00165548
Amphibia	0.00165522
Amphibia	0.00165475
Amphibia	0.00165283
Amphibia	0.00165245
Amphibia	0.00164847
Amphibia	0.00164787
Amphibia	0.00164687
Amphibia	0.0016451
Amphibia	0.00164377
Amphibia	0.00164376
Amphibia	0.00164353
Amphibia	0.00164198
Amphibia	0.00164198
Amphibia	0.00164143
Amphibia	0.00164118
Amphibia	0.00164111
Amphibia	0.00164042
Amphibia	0.00164032
Amphibia	0.00163797
Amphibia	0.00163741
Amphibia	0.00163713
Amphibia	0.00163653
Amphibia	0.00163622
Amphibia	0.00163456
Amphibia	0.00163392
Amphibia	0.00163198
Amphibia	0.00163198
Amphibia	0.00163056
Amphibia	0.00162961
Amphibia	0.0016292
Amphibia	0.0016292
Amphibia	0.00162743
Amphibia	0.00162655
Amphibia	0.00162655
Amphibia	0.00162326
Amphibia	0.00162326
Amphibia	0.00162288
Amphibia	0.00162288
Amphibia	0.00162164
Amphibia	0.00162005
Amphibia	0.00161825
Amphibia	0.00161763
Amphibia	0.00161636
Amphibia	0.00161608
Amphibia	0.00161416
Amphibia	0.00161237
Amphibia	0.00160984
Amphibia	0.00160964
Amphibia	0.00160877
Amphibia	0.00160877
Amphibia	0.00160416
Amphibia	0.00160263
Amphibia	0.00159949
Amphibia	0.00159864
Amphibia	0.00159779
Amphibia	0.00159421
Amphibia	0.00159222
Amphibia	0.00159203
Amphibia	0.00159087
Amphibia	0.00159027
Amphibia	0.00158836
Amphibia	0.00158756
Amphibia	0.00158708
Amphibia	0.00158662
Amphibia	0.00158627
Amphibia	0.00158082
Amphibia	0.00158067
Amphibia	0.00158067
Amphibia	0.00157801
Amphibia	0.00157686
Amphibia	0.00157656
Amphibia	0.00157591
Amphibia	0.00157541
Amphibia	0.00157245
Amphibia	0.00157245
Amphibia	0.00157239
Amphibia	0.00156851
Amphibia	0.00156782
Amphibia	0.00156591
Amphibia	0.00156533
Amphibia	0.00156299
Amphibia	0.00156225
Amphibia	0.00156203
Amphibia	0.00156173
Amphibia	0.00156144
Amphibia	0.00155434
Amphibia	0.00155329
Amphibia	0.00155282
Amphibia	0.00154953
Amphibia	0.00154878
Amphibia	0.00154766
Amphibia	0.00154752
Amphibia	0.00154611
Amphibia	0.00154562
Amphibia	0.00154508
Amphibia	0.00154224
Amphibia	0.00154224
Amphibia	0.00154137
Amphibia	0.00154093
Amphibia	0.00154049
Amphibia	0.00153758
Amphibia	0.00153702
Amphibia	0.00153702
Amphibia	0.00153702
Amphibia	0.00153689
Amphibia	0.00153359
Amphibia	0.00153359
Amphibia	0.0015324
Amphibia	0.00152847
Amphibia	0.00152703
Amphibia	0.00152675
Amphibia	0.00152486
Amphibia	0.00152416
Amphibia	0.00152338
Amphibia	0.00152252
Amphibia	0.00152252
Amphibia	0.00152202
Amphibia	0.00152181
Amphibia	0.00152053
Amphibia	0.00151974
Amphibia	0.00151956
Amphibia	0.00151728
Amphibia	0.00151678
Amphibia	0.00151624
Amphibia	0.00151559
Amphibia	0.00151509
Amphibia	0.00151464
Amphibia	0.0015131
Amphibia	0.0015131
Amphibia	0.00150876
Amphibia	0.00150714
Amphibia	0.00150685
Amphibia	0.00150664
Amphibia	0.00150404
Amphibia	0.00150282
Amphibia	0.00150184
Amphibia	0.00150168
Amphibia	0.00149988
Amphibia	0.00149758
Amphibia	0.00149735
Amphibia	0.00149576
Amphibia	0.0014933
Amphibia	0.00149245
Amphibia	0.00149221
Amphibia	0.00148902
Amphibia	0.00148894
Amphibia	0.0014882
Amphibia	0.0014876
Amphibia	0.00148756
Amphibia	0.00148692
Amphibia	0.00148688
Amphibia	0.00148581
Amphibia	0.00148441
Amphibia	0.0014844
Amphibia	0.00148385
Amphibia	0.00148174
Amphibia	0.00148171
Amphibia	0.00148161
Amphibia	0.0014805
Amphibia	0.00147747
Amphibia	0.00147687
Amphibia	0.00147048
Amphibia	0.00146817
Amphibia	0.00146805
Amphibia	0.0014674
Amphibia	0.00146636
Amphibia	0.00146538
Amphibia	0.00146429
Amphibia	0.00146295
Amphibia	0.0014627
Amphibia	0.00146025
Amphibia	0.00145989
Amphibia	0.00145986
Amphibia	0.00145866
Amphibia	0.0014551
Amphibia	0.00145468
Amphibia	0.00145457
Amphibia	0.0014545
Amphibia	0.00145368
Amphibia	0.00145267
Amphibia	0.001448
Amphibia	0.00144713
Amphibia	0.00144189
Amphibia	0.00143942
Amphibia	0.00143646
Amphibia	0.00143361
Amphibia	0.00143328
Amphibia	0.00143199
Amphibia	0.0014312
Amphibia	0.00142994
Amphibia	0.00142904
Amphibia	0.00142878
Amphibia	0.00142504
Amphibia	0.00142428
Amphibia	0.00142245
Amphibia	0.00142173
Amphibia	0.00141982
Amphibia	0.00141513
Amphibia	0.00141481
Amphibia	0.00141469
Amphibia	0.00141448
Amphibia	0.00141442
Amphibia	0.00141389
Amphibia	0.00141373
Amphibia	0.00141372
Amphibia	0.00141275
Amphibia	0.00141223
Amphibia	0.00140602
Amphibia	0.00140276
Amphibia	0.00140276
Amphibia	0.00140236
Amphibia	0.00140121
Amphibia	0.00140089
Amphibia	0.00139974
Amphibia	0.00139936
Amphibia	0.0013976
Amphibia	0.00139751
Amphibia	0.00139591
Amphibia	0.00139573
Amphibia	0.00139542
Amphibia	0.00139299
Amphibia	0.00138941
Amphibia	0.00138611
Amphibia	0.00138552
Amphibia	0.00138408
Amphibia	0.00138398
Amphibia	0.00138001
Amphibia	0.00137906
Amphibia	0.00137721
Amphibia	0.00137478
Amphibia	0.00137288
Amphibia	0.00137182
Amphibia	0.0013698
Amphibia	0.00136773
Amphibia	0.00136713
Amphibia	0.00136401
Amphibia	0.00136277
Amphibia	0.00136268
Amphibia	0.00136173
Amphibia	0.00136169
Amphibia	0.00136169
Amphibia	0.00136138
Amphibia	0.00136046
Amphibia	0.00135896
Amphibia	0.00135773
Amphibia	0.00135596
Amphibia	0.00135587
Amphibia	0.00135222
Amphibia	0.00134932
Amphibia	0.00134776
Amphibia	0.00134713
Amphibia	0.00134499
Amphibia	0.00134492
Amphibia	0.00134141
Amphibia	0.00134125
Amphibia	0.00134081
Amphibia	0.00134073
Amphibia	0.0013403
Amphibia	0.00133896
Amphibia	0.00133593
Amphibia	0.00133508
Amphibia	0.00133239
Amphibia	0.00132987
Amphibia	0.00132763
Amphibia	0.00132609
Amphibia	0.0013252
Amphibia	0.00132472
Amphibia	0.00132388
Amphibia	0.00132331
Amphibia	0.00132233
Amphibia	0.00132004
Amphibia	0.00131923
Amphibia	0.00131903
Amphibia	0.0013182
Amphibia	0.00131496
Amphibia	0.00131496
Amphibia	0.00131273
Amphibia	0.00131124
Amphibia	0.00131064
Amphibia	0.0013082
Amphibia	0.00130729
Amphibia	0.00130687
Amphibia	0.00130654
Amphibia	0.00130632
Amphibia	0.00130609
Amphibia	0.00130563
Amphibia	0.00130553
Amphibia	0.00130522
Amphibia	0.00130507
Amphibia	0.0013025
Amphibia	0.00130217
Amphibia	0.00130186
Amphibia	0.00130186
Amphibia	0.00130057
Amphibia	0.0012997
Amphibia	0.00129734
Amphibia	0.00129713
Amphibia	0.00129685
Amphibia	0.00129569
Amphibia	0.00129546
Amphibia	0.00129252
Amphibia	0.00129049
Amphibia	0.00128975
Amphibia	0.00128914
Amphibia	0.00128853
Amphibia	0.00128748
Amphibia	0.00128591
Amphibia	0.00128542
Amphibia	0.00128413
Amphibia	0.00128357
Amphibia	0.00127928
Amphibia	0.00127835
Amphibia	0.00127717
Amphibia	0.00127637
Amphibia	0.0012758
Amphibia	0.00127572
[truncated: 25,883 more rows]

## Sheet: fig 5b
Figure 5b
HITE	Red List category
0.0630855	Data Deficient
0.0453714	Least Concern
0.0390614	Endangered
0.0303564	Critically Endangered
0.0303198	Critically Endangered
0.0295707	Data Deficient
0.0285902	Endangered
0.0280566	Least Concern
0.0273985	Data Deficient
0.0263758	Critically Endangered
0.0256848	Data Deficient
0.0252545	Data Deficient
0.0246087	Data Deficient
0.0244178	Critically Endangered
0.022724	Data Deficient
0.0226192	Endangered
0.0212609	Vulnerable
0.0210747	Data Deficient
0.020836	Data Deficient
0.0206572	Critically Endangered
0.0206022	Least Concern
0.019514	Data Deficient
0.0194568	Data Deficient
0.0193245	Endangered
0.0192255	Data Deficient
0.0190165	Data Deficient
0.0188866	Critically Endangered
0.0187416	Data Deficient
0.0187299	Data Deficient
0.0187169	Critically Endangered
0.0185222	Data Deficient
0.0183045	Critically Endangered
0.0179698	Endangered
0.0178085	Endangered
0.0177794	Endangered
0.0176569	Critically Endangered
0.0174734	Endangered
0.0172944	Endangered
0.0172182	Vulnerable
0.0171441	Endangered
0.0169875	Least Concern
0.0169789	Data Deficient
0.0169761	Endangered
0.0168597	Vulnerable
0.0167697	Near Threatened
0.0164541	Data Deficient
0.0160918	Critically Endangered
0.0159686	Data Deficient
0.0159282	Data Deficient
0.0158349	Critically Endangered
0.0156656	Data Deficient
0.0154333	Vulnerable
0.0153441	Data Deficient
0.0152285	Endangered
0.0152035	Vulnerable
0.0150897	Data Deficient
0.0150303	Endangered
0.0149789	Data Deficient
0.0148622	Endangered
0.0147198	Critically Endangered
0.0140557	Endangered
0.0140376	Data Deficient
0.0138763	Endangered
0.0138308	Endangered
0.0135693	Least Concern
0.0134274	Data Deficient
0.0133897	Data Deficient
0.0132382	Vulnerable
0.0131465	Data Deficient
0.0131396	Endangered
0.0131122	Data Deficient
0.0130519	Vulnerable
0.012962	Data Deficient
0.0129601	Endangered
0.0128005	Data Deficient
0.0127225	Endangered
0.0126396	Endangered
0.0125918	Endangered
0.0125293	Least Concern
0.0125067	Data Deficient
0.0124364	Data Deficient
0.0123984	Endangered
0.012242	Data Deficient
0.0121005	EX
0.0120956	Data Deficient
0.0119969	Critically Endangered
0.0119821	Least Concern
0.0119319	Least Concern
0.0119319	Critically Endangered
0.0118703	Critically Endangered
0.0118392	Critically Endangered
0.0117702	Near Threatened
0.0117236	Data Deficient
0.0115826	Data Deficient
0.0114654	Endangered
0.0114141	Endangered
0.0113867	Endangered
0.0113701	Data Deficient
0.0113701	Data Deficient
0.0113167	Data Deficient
0.0112926	Endangered
0.0112719	Near Threatened
0.011265	Data Deficient
0.011212	Endangered
0.0112086	Data Deficient
0.011183	Critically Endangered
0.0111698	Vulnerable
0.0111226	Data Deficient
0.011068	Endangered
0.0110616	Data Deficient
0.0110391	Least Concern
0.010993	Critically Endangered
0.0109899	Least Concern
0.0109682	Data Deficient
0.0109344	Data Deficient
0.0107973	Near Threatened
0.010787	Data Deficient
0.0107228	Least Concern
0.0107001	Vulnerable
0.010672	Endangered
0.0106133	Vulnerable
0.0105907	Data Deficient
0.0105295	Data Deficient
0.0105198	Data Deficient
0.0104766	Vulnerable
0.0104348	Vulnerable
0.0104333	Near Threatened
0.0104018	Endangered
0.010357	Critically Endangered
0.010357	Endangered
0.0103311	Data Deficient
0.0103257	Least Concern
0.0101865	Vulnerable
0.0101857	Vulnerable
0.010157	Critically Endangered
0.0100859	Near Threatened
0.0100597	Data Deficient
0.0100167	Data Deficient
0.0100087	Least Concern
0.00997665	Vulnerable
0.00990911	Least Concern
0.00989398	Data Deficient
0.00987766	Least Concern
0.00985101	Data Deficient
0.00977698	Data Deficient
0.00975313	Data Deficient
0.00972748	Near Threatened
0.00962495	Critically Endangered
0.00962117	Critically Endangered
0.00955273	Data Deficient
0.00954717	Least Concern
0.00952414	Near Threatened
0.0094823	Critically Endangered
0.00945095	Data Deficient
0.00945021	Least Concern
0.00944967	Endangered
0.00942181	Data Deficient
0.00942137	Data Deficient
0.00939942	Data Deficient
0.00938877	Data Deficient
0.0093573	Vulnerable
0.00933777	Critically Endangered
0.00933208	Endangered
0.00931169	Vulnerable
0.00931169	Endangered
0.00930457	Critically Endangered
0.00929333	Data Deficient
0.00928929	Critically Endangered
0.00928618	Vulnerable
0.00928564	Critically Endangered
0.00922658	Vulnerable
0.00921388	Endangered
0.00918866	Endangered
0.00915224	Data Deficient
0.00911219	Data Deficient
0.0091067	Data Deficient
0.00909322	Endangered
0.00905104	Data Deficient
0.00898492	Vulnerable
0.00892233	Data Deficient
0.00890732	Data Deficient
0.00890514	Endangered
0.00888568	Vulnerable
0.00886699	Endangered
0.00883259	Data Deficient
0.00883259	Data Deficient
0.00882582	Endangered
0.00877779	Data Deficient
0.00876007	Endangered
0.00874183	Data Deficient
0.00874032	Critically Endangered
0.00868147	Data Deficient
0.00867965	Vulnerable
0.00867965	Data Deficient
0.00865675	Least Concern
0.0086422	Least Concern
0.00863095	Data Deficient
0.0086028	Endangered
0.0085928	Endangered
0.00855606	Data Deficient
0.00853826	Least Concern
0.00852457	Least Concern
0.00850892	Endangered
0.00848805	Endangered
0.00847739	Data Deficient
0.00844557	Data Deficient
0.00844456	Data Deficient
0.00844077	Data Deficient
0.0084209	Least Concern
0.00841801	Critically Endangered
0.00839004	Data Deficient
0.00837596	Data Deficient
0.00837205	Endangered
0.00836825	Endangered
0.00835665	Endangered
0.00834027	Critically Endangered
0.00830384	Data Deficient
0.00830036	Critically Endangered
0.00826244	Endangered
0.0082214	Data Deficient
0.00819198	Endangered
0.0081865	Data Deficient
0.00812705	Vulnerable
0.0081248	Data Deficient
0.00810829	Vulnerable
0.00810056	Endangered
0.00808097	Data Deficient
0.00807641	Endangered
0.00807505	Critically Endangered
0.00806702	EX
0.00806505	Endangered
0.00802422	Data Deficient
0.00802043	Least Concern
0.0080104	Data Deficient
0.00800025	Near Threatened
0.00799324	Data Deficient
0.00799085	Endangered
0.00798432	Vulnerable
0.00795023	Data Deficient
0.00793944	Endangered
0.00793731	Critically Endangered
0.00790621	Near Threatened
0.00787834	Critically Endangered
0.00785112	Near Threatened
0.0078224	Data Deficient
0.00781112	Critically Endangered
0.00781112	Critically Endangered
0.00779718	Critically Endangered
0.00779195	Endangered
0.00777835	Endangered
0.00776817	Data Deficient
0.00775206	Data Deficient
0.00775122	Endangered
0.00772928	Data Deficient
0.00771691	Endangered
0.0077153	Endangered
0.00770232	Least Concern
0.00767945	Data Deficient
0.00767098	Endangered
0.00767046	Endangered
0.00766783	Least Concern
0.00762066	Endangered
0.00760891	Data Deficient
0.0076089	Least Concern
0.0075692	Endangered
0.00751686	Endangered
0.00751054	Data Deficient
0.00751054	Data Deficient
0.00748628	Endangered
0.00747391	Critically Endangered
0.00747164	Data Deficient
0.00741484	Data Deficient
0.0073826	Endangered
0.00738187	Endangered
0.0073663	Endangered
0.0073663	Vulnerable
0.00735924	Least Concern
0.00734653	Critically Endangered
0.00730646	Data Deficient
0.00729528	Data Deficient
0.00729528	Data Deficient
0.00724994	Data Deficient
0.00724605	Endangered
0.00722503	Data Deficient
0.00721957	Data Deficient
0.00721126	Data Deficient
0.00718773	Critically Endangered
0.00716367	Vulnerable
0.00716367	Vulnerable
0.00715783	Endangered
0.00715675	Endangered
0.00715656	Endangered
0.00715656	Critically Endangered
0.00713209	Data Deficient
0.00712225	Least Concern
0.00712005	Data Deficient
0.00711308	Data Deficient
0.00709802	Data Deficient
0.00709287	Endangered
0.00707746	Endangered
0.00705813	Endangered
0.00705116	Critically Endangered
0.00704686	Least Concern
0.00702485	Endangered
0.0070179	Endangered
0.00701181	Data Deficient
0.00699705	Vulnerable
0.0069937	Data Deficient
0.0069928	Vulnerable
0.00697168	Vulnerable
0.00694114	Data Deficient
0.00690024	Near Threatened
0.00688505	Critically Endangered
0.00686764	Data Deficient
0.00686142	Endangered
0.00684358	Endangered
0.00683929	Data Deficient
0.00682967	Data Deficient
0.00681991	Critically Endangered
0.0068016	Endangered
0.00679026	Data Deficient
0.00678278	Data Deficient
0.00677677	Critically Endangered
0.0067712	Data Deficient
0.00675322	Vulnerable
0.00675015	Data Deficient
0.00673026	Critically Endangered
0.00666196	Critically Endangered
0.00666192	Data Deficient
0.00663326	Endangered
0.00663267	Data Deficient
0.00661164	Critically Endangered
0.00659856	Endangered
0.00659856	Critically Endangered
0.0065904	Data Deficient
0.00658855	Vulnerable
0.00656192	Endangered
0.00656118	Vulnerable
0.00652219	Data Deficient
0.00652165	Critically Endangered
0.00652034	Critically Endangered
0.00651656	Data Deficient
0.00651656	Vulnerable
0.0064954	Critically Endangered
0.00648669	Near Threatened
0.00648285	Data Deficient
0.00647775	Data Deficient
0.00647501	Vulnerable
0.00646458	Endangered
0.00645776	Data Deficient
0.00642969	Endangered
0.00642262	Critically Endangered
0.00639931	Data Deficient
0.00638898	Endangered
0.00637505	Data Deficient
0.00634025	Endangered
0.00631363	Data Deficient
0.00629094	Data Deficient
0.00629028	Least Concern
0.00627837	Critically Endangered
0.00626371	Data Deficient
0.00624498	Least Concern
0.00624331	Data Deficient
0.00623829	Data Deficient
0.00622611	Data Deficient
0.00622518	Endangered
0.00621662	Data Deficient
0.00621033	Near Threatened
0.00620846	Near Threatened
0.00620169	Critically Endangered
0.00619725	Data Deficient
0.00618032	Critically Endangered
0.00615599	Critically Endangered
0.00615103	Data Deficient
0.00613873	Vulnerable
0.00613519	Data Deficient
0.00613172	Vulnerable
0.00612662	Data Deficient
0.00612504	Least Concern
0.00612083	Critically Endangered
0.00609964	Endangered
0.00609567	Endangered
0.00607106	Endangered
0.00602492	Vulnerable
0.00601873	Data Deficient
0.00599799	Data Deficient
0.00597303	Vulnerable
0.00596234	Vulnerable
0.00594639	Endangered
0.00593914	Critically Endangered
0.00592714	Endangered
0.00591994	Vulnerable
0.00591437	Endangered
0.00591291	Least Concern
0.00590608	Data Deficient
0.00590028	Data Deficient
0.00589105	Critically Endangered
0.00585584	Critically Endangered
0.00583371	Vulnerable
0.00580501	Data Deficient
0.00579684	Endangered
0.0057966	Endangered
0.00578855	Data Deficient
0.00578697	Critically Endangered
0.00578556	Critically Endangered
0.00578505	Critically Endangered
0.00578505	Critically Endangered
0.00578492	Near Threatened
0.00578491	Endangered
0.00576645	Critically Endangered
0.00574233	Least Concern
0.00573991	Near Threatened
0.0057391	Least Concern
0.00571364	Endangered
0.00571211	Vulnerable
0.00570507	Data Deficient
0.00569823	Critically Endangered
0.00569557	Least Concern
0.00568305	Data Deficient
0.00567355	Endangered
0.00566053	Data Deficient
0.0056465	Data Deficient
0.00564507	Least Concern
0.00564088	Endangered
0.00563797	Vulnerable
0.00562763	Critically Endangered
0.00562491	Data Deficient
0.00562379	Data Deficient
0.00561255	Vulnerable
0.00561057	Data Deficient
0.00560295	Data Deficient
0.00560005	Least Concern
0.00559137	Data Deficient
0.0055849	Least Concern
0.0055711	Endangered
0.00555825	Vulnerable
0.00555347	Data Deficient
0.00553945	Critically Endangered
0.00553771	Vulnerable
0.0055371	Data Deficient
0.005531	Near Threatened
0.00552192	Data Deficient
0.00549504	Data Deficient
0.00549155	Data Deficient
0.00547818	Data Deficient
0.00547051	Data Deficient
0.0054685	Endangered
0.00546709	Data Deficient
0.00546199	Vulnerable
0.00545504	Least Concern
0.0054545	Data Deficient
0.0054545	Endangered
0.00545315	Data Deficient
0.00544693	Critically Endangered
0.0054433	Critically Endangered
0.00543545	Data Deficient
0.00543545	Endangered
0.00540267	Critically Endangered
0.00540089	Data Deficient
0.00539841	Near Threatened
0.00538015	Endangered
0.00537618	Data Deficient
0.00537344	Critically Endangered
0.00536774	Data Deficient
0.00536481	Endangered
0.00536424	Data Deficient
0.00534626	Vulnerable
0.00534515	Endangered
0.00534507	Critically Endangered
0.00534145	Critically Endangered
0.00533804	Least Concern
0.00533771	Data Deficient
0.0053298	Data Deficient
0.00532957	Endangered
0.00532738	Data Deficient
0.00531359	Data Deficient
0.00530728	Data Deficient
0.00530699	Data Deficient
0.00530482	Data Deficient
0.00529881	Near Threatened
0.00529069	Endangered
0.00528542	Endangered
0.00527857	Vulnerable
0.0052738	Critically Endangered
0.00526562	Endangered
0.00526039	Least Concern
0.00525121	Least Concern
0.00524832	Near Threatened
0.00524608	Critically Endangered
0.00522629	Endangered
0.00522368	Critically Endangered
0.00522368	Critically Endangered
0.00522086	Vulnerable
0.0052009	Data Deficient
0.00518342	Endangered
0.00517832	Data Deficient
0.0051679	Near Threatened
0.0051666	Endangered
0.00515746	Data Deficient
0.00515719	Data Deficient
0.00514952	Critically Endangered
0.00512896	Endangered
0.00512896	Endangered
0.00512615	Endangered
0.00512179	Critically Endangered
0.00509822	Data Deficient
0.00509754	Data Deficient
0.0050969	Critically Endangered
0.00509258	Near Threatened
0.00509258	Least Concern
0.00508996	Endangered
0.00507895	Data Deficient
0.00507851	Data Deficient
0.0050781	Near Threatened
0.0050774	Critically Endangered
0.00507488	Data Deficient
0.00506321	Data Deficient
0.00505262	Critically Endangered
0.00504589	Endangered
0.00504121	Vulnerable
0.0050351	Least Concern
0.0050351	Endangered
0.00503086	Least Concern
0.00502312	Data Deficient
0.00501574	Endangered
0.00501215	Data Deficient
0.00501132	Least Concern
0.0049961	Critically Endangered
0.00498853	Data Deficient
0.00496045	Endangered
0.00495708	Least Concern
0.0049536	Critically Endangered
0.00494818	Near Threatened
0.00494149	Least Concern
0.00494053	Data Deficient
0.00494002	Data Deficient
0.00493621	Vulnerable
0.00492337	Data Deficient
0.00492121	Vulnerable
0.00491949	Data Deficient
0.00490934	Critically Endangered
0.00489736	Critically Endangered
0.00489009	Least Concern
0.00488243	Endangered
0.00487352	Data Deficient
0.00486978	Data Deficient
0.00485702	Vulnerable
0.00484409	Data Deficient
0.00484309	Critically Endangered
0.00483889	Least Concern
0.00482632	Least Concern
0.0048206	Vulnerable
0.0048109	Endangered
0.00479779	Least Concern
0.00479661	Endangered
0.00479504	Critically Endangered
0.00478527	Least Concern
0.00478312	Near Threatened
0.0047805	Endangered
0.00477066	Vulnerable
0.00475243	Endangered
0.00475235	Least Concern
0.0047492	Endangered
0.00473804	Data Deficient
0.00472691	Data Deficient
0.00469971	Data Deficient
0.00469925	Data Deficient
0.00469369	Data Deficient
0.00468307	Endangered
0.00468306	Data Deficient
0.00467865	Endangered
0.00467074	Critically Endangered
0.00467064	Endangered
0.00466667	Data Deficient
0.00466227	Endangered
0.00464957	Least Concern
0.00464534	Endangered
0.00464534	Endangered
0.00464412	Endangered
0.00463813	Endangered
0.0046353	Endangered
0.00461672	Endangered
0.00461259	Data Deficient
0.00460337	Data Deficient
0.00459626	Data Deficient
0.00458597	Data Deficient
0.00458152	Endangered
0.00458113	Data Deficient
0.00457737	Data Deficient
0.00457659	Critically Endangered
0.00457659	Endangered
0.00457307	Least Concern
0.00457096	Near Threatened
0.00455939	Endangered
0.00455795	Data Deficient
0.00455654	Data Deficient
0.00454831	Endangered
0.00453909	Critically Endangered
0.00453141	Critically Endangered
0.00452872	Endangered
0.00452636	Endangered
0.00452332	Endangered
0.00451708	Endangered
0.00451093	Data Deficient
0.00450511	Critically Endangered
0.00450419	Endangered
0.00450299	Endangered
0.00449871	Data Deficient
0.0044776	Data Deficient
0.00446404	Vulnerable
0.00446209	Data Deficient
0.00444449	Least Concern
0.00444155	Least Concern
0.00444149	Critically Endangered
0.00444123	Critically Endangered
0.00444078	Critically Endangered
0.00443621	Least Concern
0.00443349	Data Deficient
0.00443259	Vulnerable
0.00442744	Vulnerable
0.00442054	Near Threatened
0.00442054	Endangered
0.0044192	Critically Endangered
0.00440567	Data Deficient
0.00440071	Least Concern
0.00439399	Critically Endangered
0.00439268	Near Threatened
0.00438928	Least Concern
0.0043858	EX
0.00437987	Least Concern
0.00437674	Endangered
0.00437674	Data Deficient
0.00437648	Endangered
0.00437378	Data Deficient
0.00436342	Critically Endangered
0.00436317	Critically Endangered
0.00436308	Endangered
0.0043618	Critically Endangered
0.00435789	Data Deficient
0.00434965	Endangered
0.00434913	Data Deficient
0.00433175	Data Deficient
0.00432453	Endangered
0.00432237	Critically Endangered
0.00432237	Endangered
0.00432138	Data Deficient
0.00431836	Critically Endangered
0.00431606	Data Deficient
0.00431549	Critically Endangered
0.00430134	Vulnerable
0.00428646	Vulnerable
0.00428596	Data Deficient
0.00428571	Critically Endangered
0.00428571	Critically Endangered
0.00428489	Vulnerable
0.00426912	EX
0.00425941	Data Deficient
0.00425843	Least Concern
0.00423546	Endangered
0.00423546	Endangered
0.00423364	Endangered
0.00423031	Endangered
0.00422911	Endangered
0.00422911	Endangered
0.00422436	Data Deficient
0.00422047	Endangered
0.0042163	Data Deficient
0.00421493	Critically Endangered
0.00419853	Critically Endangered
0.00419594	Near Threatened
0.00418181	Endangered
0.00417618	Data Deficient
0.00417618	Endangered
0.00417473	Data Deficient
0.00417391	Endangered
0.00416733	Endangered
0.00416669	Endangered
0.00415646	Data Deficient
0.00415497	Data Deficient
0.00413315	Endangered
0.00413303	Data Deficient
0.00413089	Data Deficient
0.00412511	Least Concern
0.00412511	Endangered
0.00411153	Vulnerable
0.00410261	Critically Endangered
0.00409202	Least Concern
0.00408415	Endangered
0.00406372	Critically Endangered
0.00406372	Endangered
0.00406286	Critically Endangered
0.00405085	Critically Endangered
0.00405019	Endangered
0.00404872	Endangered
0.00404844	Least Concern
0.00404768	Vulnerable
0.0040471	Data Deficient
0.00404512	Data Deficient
0.0040434	Data Deficient
0.00404316	Vulnerable
0.00404226	Data Deficient
0.00403383	Critically Endangered
0.00403252	Critically Endangered
0.00403157	EX
0.00403141	Endangered
0.00400011	Endangered
0.00399793	Data Deficient
0.00399543	Data Deficient
0.00398177	Vulnerable
0.00397786	Endangered
0.00397534	Data Deficient
0.00396489	Critically Endangered
0.00396091	Endangered
0.00395806	Vulnerable
0.00395461	Data Deficient
0.00395382	Data Deficient
0.00394753	Endangered
0.00394457	Vulnerable
0.003937	Least Concern
0.0039338	Endangered
0.00392857	Least Concern
0.00392731	Critically Endangered
0.00392422	Data Deficient
0.00392212	Vulnerable
0.00392151	Data Deficient
0.00391117	Endangered
0.00390994	Endangered
0.0039037	Critically Endangered
0.00388337	Vulnerable
0.00388287	Endangered
0.00388256	Data Deficient
0.00388124	Endangered
0.00388124	Data Deficient
0.00387734	Critically Endangered
0.0038715	Endangered
0.00386086	Vulnerable
0.00385754	Data Deficient
0.00384929	Vulnerable
0.00384885	Endangered
0.00384885	Critically Endangered
0.00384666	Data Deficient
0.00384337	Data Deficient
0.00383365	Critically Endangered
0.0038245	Data Deficient
0.00382394	Data Deficient
0.00382118	Critically Endangered
0.0038124	Data Deficient
0.00381089	Vulnerable
0.00380938	Data Deficient
0.00380656	Vulnerable
0.00380303	Data Deficient
0.00378634	Endangered
0.00378574	Critically Endangered
0.00377432	0
0.00377202	Data Deficient
0.00377058	Vulnerable
0.00376908	Least Concern
0.00376245	Vulnerable
0.00376011	Data Deficient
0.00375664	Endangered
0.00374971	Data Deficient
0.0037444	Least Concern
0.00373896	Vulnerable
0.00373627	Least Concern
0.00372668	Data Deficient
0.00372402	Endangered
0.00371732	Data Deficient
0.00371279	Least Concern
0.00370333	Data Deficient
0.00370206	Endangered
0.00370181	Critically Endangered
0.00369084	Least Concern
0.00368846	Least Concern
0.00368346	Least Concern
0.00367716	Data Deficient
0.00367682	Endangered
0.00367682	Critically Endangered
0.00367479	Critically Endangered
0.00367423	Data Deficient
0.00367347	Vulnerable
0.00367091	Vulnerable
0.00367076	Critically Endangered
0.0036701	Critically Endangered
0.00366917	Near Threatened
0.00366695	Endangered
0.00366313	EX
0.00366313	Endangered
0.00365928	Least Concern
0.00365831	Endangered
0.00365774	Endangered
0.00365597	Critically Endangered
0.00365597	Endangered
0.00365531	Near Threatened
0.00365531	Endangered
0.00365471	Vulnerable
0.00365468	Endangered
0.00365468	Near Threatened
0.00364721	Endangered
0.00364721	Least Concern
0.00364689	Near Threatened
0.00364665	Endangered
0.00364271	Data Deficient
0.00363763	Endangered
0.00363536	Critically Endangered
0.00363397	Critically Endangered
0.00363301	Data Deficient
0.00362642	Data Deficient
0.00362569	Data Deficient
0.00362559	Data Deficient
0.00362524	Endangered
0.00361381	Critically Endangered
0.00361381	Data Deficient
0.00361157	Data Deficient
0.00360746	Critically Endangered
0.00360746	Endangered
0.00360733	Data Deficient
0.00360678	Endangered
0.00360667	Least Concern
0.00359704	Critically Endangered
0.00359026	Near Threatened
0.00358174	Data Deficient
0.0035767	Vulnerable
0.00356856	Least Concern
0.00356417	Data Deficient
0.00356091	Vulnerable
0.0035362	Endangered
0.0035362	Endangered
0.0035342	Critically Endangered
0.00353295	Data Deficient
0.00353091	Data Deficient
0.00352515	Endangered
0.00352356	Vulnerable
0.00351921	Vulnerable
0.00351358	Data Deficient
0.00351121	Data Deficient
0.0035111	Least Concern
0.00350915	Critically Endangered
0.00349928	Critically Endangered
0.00349862	Data Deficient
0.00349754	Data Deficient
0.00349033	Vulnerable
0.00348584	Vulnerable
0.00348195	Least Concern
0.00347769	Endangered
0.00346123	Data Deficient
0.00345124	Data Deficient
0.00344414	Data Deficient
0.00343446	Endangered
0.00343071	Endangered
0.00342726	Data Deficient
0.00342016	Data Deficient
0.00341846	Endangered
0.0034173	Least Concern
0.00341321	Data Deficient
0.00341216	Vulnerable
0.00340946	Vulnerable
0.00340697	Endangered
0.00340368	Data Deficient
0.00340244	Critically Endangered
0.00339475	Data Deficient
0.00338889	Data Deficient
0.00338616	Data Deficient
0.00338493	Endangered
0.00338401	Data Deficient
0.00338046	Endangered
0.00337672	Endangered
0.00337182	Data Deficient
0.0033715	Endangered
0.00336924	Vulnerable
0.00336624	Data Deficient
0.00336513	Endangered
0.00335348	Critically Endangered
0.0033471	Endangered
0.00333849	Endangered
0.00332886	Endangered
0.00332569	Data Deficient
0.00332341	Least Concern
0.00332299	Least Concern
0.00332283	Endangered
0.00332173	Least Concern
0.00332143	Data Deficient
0.00331504	Critically Endangered
0.00331447	Endangered
0.0032902	Data Deficient
0.00328318	Endangered
0.00328318	Data Deficient
0.00328096	Data Deficient
0.00327446	Data Deficient
0.0032742	Endangered
0.00327409	Data Deficient
0.00326544	Critically Endangered
0.00326491	Endangered
0.00325872	Least Concern
0.00325363	Data Deficient
0.00325206	Near Threatened
0.0032509	Vulnerable
0.00324141	Critically Endangered
0.00324078	Endangered
0.0032401	Data Deficient
0.00323967	Vulnerable
0.00323906	Critically Endangered
0.0032371	Endangered
0.00323527	Data Deficient
0.00323518	Data Deficient
0.00323518	Data Deficient
0.0032266	Critically Endangered
0.0032266	Endangered
0.00322657	Data Deficient
0.0032259	0
0.00321903	Data Deficient
0.00321033	Endangered
0.00320785	Vulnerable
0.00320529	Endangered
0.00320472	Endangered
0.00320471	Data Deficient
0.00319851	Least Concern
0.00319728	Data Deficient
0.00319479	Vulnerable
0.00319479	Least Concern
0.00319114	Critically Endangered
0.00319114	Critically Endangered
0.00318709	Critically Endangered
0.00318406	Vulnerable
0.00317323	Least Concern
0.00317012	Endangered
0.00316077	Vulnerable
0.00315803	Critically Endangered
0.00315491	Critically Endangered
0.00315195	Critically Endangered
0.0031512	Critically Endangered
0.0031471	Endangered
0.00314617	Critically Endangered
0.00314252	Data Deficient
0.00312841	Least Concern
0.00312841	Data Deficient
0.00312782	Endangered
0.00312612	Least Concern
0.00312406	Endangered
0.00312238	Data Deficient
0.00312116	Vulnerable
0.00311423	Endangered
0.00311409	Data Deficient
0.00311368	Data Deficient
0.0031087	Near Threatened
0.00310545	Endangered
0.003102	Endangered
0.00310082	Least Concern
0.00309974	Least Concern
0.00309761	Data Deficient
0.00308704	Least Concern
0.00308576	Endangered
0.00308167	Endangered
0.00308063	Data Deficient
0.00307633	Near Threatened
0.00307629	Data Deficient
0.00307613	Critically Endangered
0.00306161	Near Threatened
0.00305713	Endangered
0.0030569	Data Deficient
0.00305651	Least Concern
0.00305464	Vulnerable
0.00305438	Least Concern
0.00304982	Near Threatened
0.00304794	Endangered
0.00304794	Vulnerable
0.00304345	Critically Endangered
0.00303458	Data Deficient
0.00302833	Vulnerable
0.00302748	Data Deficient
0.00302606	Vulnerable
0.00301745	Least Concern
0.0030161	Endangered
0.0030137	Endangered
0.00301112	Data Deficient
0.00300809	Critically Endangered
0.0030045	Least Concern
0.00300444	Endangered
0.00300368	Endangered
0.00300251	Data Deficient
0.00300003	Data Deficient
0.00299899	Data Deficient
0.00299757	Vulnerable
0.00299516	Data Deficient
0.00298769	Data Deficient
0.00298526	Data Deficient
0.00298442	Endangered
0.00298263	Data Deficient
0.00298263	Data Deficient
0.00297603	Vulnerable
0.00297577	Critically Endangered
0.00297527	Data Deficient
0.00297487	Endangered
0.00297472	Data Deficient
0.00297273	Critically Endangered
0.00296603	Data Deficient
0.00296455	Least Concern
0.0029634	Data Deficient
0.00296178	Near Threatened
0.00296133	Data Deficient
0.00295997	Endangered
0.00295962	Data Deficient
0.00295953	Data Deficient
0.00295901	Near Threatened
0.00295878	Least Concern
0.00295734	Critically Endangered
0.0029563	Vulnerable
0.00295617	Least Concern
0.00295483	Data Deficient
0.00295477	Vulnerable
0.00295418	Near Threatened
0.00294921	Data Deficient
0.00294676	Least Concern
0.00294416	Data Deficient
0.00294283	Endangered
0.00292978	Data Deficient
0.00292696	Vulnerable
0.0029226	Data Deficient
0.00292143	Data Deficient
0.00292009	Vulnerable
0.00291978	Near Threatened
0.00291945	Data Deficient
0.00291822	Data Deficient
0.00291822	Data Deficient
0.00291762	Data Deficient
0.00291472	Critically Endangered
0.00291374	Vulnerable
0.00289148	Critically Endangered
0.00288991	Critically Endangered
0.00288673	Data Deficient
0.00288579	Vulnerable
0.00288207	Endangered
0.00287572	Endangered
0.00286497	Endangered
0.00285662	Data Deficient
0.00285378	Data Deficient
0.00285253	Critically Endangered
0.00285133	Vulnerable
0.00285046	Least Concern
0.00285046	Data Deficient
0.00284912	Critically Endangered
0.00284856	Endangered
0.00284513	Least Concern
0.00283415	Near Threatened
0.00283386	Near Threatened
0.0028326	Least Concern
0.00283258	Critically Endangered
0.00283258	Critically Endangered
0.00283026	Data Deficient
0.00282953	Near Threatened
0.0028258	Least Concern
0.00282534	Endangered
0.00282325	Least Concern
0.00282051	Data Deficient
0.0028202	Data Deficient
0.00281974	Endangered
0.00281177	Data Deficient
0.00281132	Critically Endangered
0.00281087	Critically Endangered
0.00280802	Endangered
0.00280593	Critically Endangered
0.00280552	Vulnerable
0.00279873	Data Deficient
0.00279729	Data Deficient
0.00279574	Vulnerable
0.00279542	Vulnerable
0.00279224	Endangered
0.00278998	Data Deficient
0.00278807	Data Deficient
0.00278597	Data Deficient
0.00278595	Vulnerable
0.00277603	Data Deficient
0.00277603	Data Deficient
0.00277193	Vulnerable
0.00277097	Data Deficient
0.00276783	Endangered
0.00276699	Endangered
0.00276687	Critically Endangered
0.00276536	Data Deficient
0.00276508	Least Concern
0.00275597	Critically Endangered
0.00275486	Vulnerable
0.00275486	Least Concern
0.00275187	Least Concern
0.00274936	Least Concern
0.00274743	Data Deficient
0.00274667	Least Concern
0.00273997	Critically Endangered
0.00273569	Data Deficient
0.00273081	Endangered
0.00272997	Endangered
0.00272997	Data Deficient
0.00272995	Vulnerable
0.00272767	EX
0.00272569	Vulnerable
0.00272092	Data Deficient
0.00271981	Data Deficient
0.00271909	Data Deficient
0.00271793	Data Deficient
0.00271572	Least Concern
0.00271459	Least Concern
0.0027123	Least Concern
0.00271154	Vulnerable
0.0027108	Vulnerable
0.00270809	Vulnerable
0.00270659	Data Deficient
0.00270568	Vulnerable
0.00270568	Vulnerable
0.00270305	Critically Endangered
0.00269846	Data Deficient
0.00269843	Endangered
0.00269484	Data Deficient
0.00269333	Data Deficient
0.00269297	0
0.00269008	Endangered
0.00268754	Near Threatened
0.00268571	Data Deficient
0.00268209	Least Concern
0.00267302	Data Deficient
0.00267225	Endangered
0.00267225	Endangered
0.00266896	Critically Endangered
0.00266824	EX
0.00266824	Critically Endangered
0.00266675	Data Deficient
0.0026606	Data Deficient
0.0026606	Critically Endangered
0.00265218	Endangered
0.00265146	Endangered
0.00264091	Near Threatened
0.0026369	Endangered
0.00262825	Near Threatened
0.00262593	Endangered
0.00262042	Endangered
0.0026144	Least Concern
0.00261356	Critically Endangered
0.00261315	Data Deficient
0.00261227	Data Deficient
0.00261106	Near Threatened
0.00260677	Vulnerable
0.00260435	Data Deficient
0.00260283	Least Concern
0.00260113	Critically Endangered
0.0025997	Data Deficient
0.00259869	Least Concern
0.00259666	Data Deficient
0.00259617	Endangered
0.00259596	Least Concern
0.00259413	Endangered
0.00259015	Data Deficient
0.00258916	Data Deficient
0.0025891	Vulnerable
0.00258905	Data Deficient
0.00258766	Data Deficient
0.00258744	Critically Endangered
0.00258744	Endangered
0.00258605	Data Deficient
0.00258211	Endangered
0.00258211	Least Concern
0.00257992	Vulnerable
0.00257971	Data Deficient
0.0025748	Endangered
0.00257477	Data Deficient
0.00257249	Data Deficient
0.00257173	Data Deficient
0.00256881	Data Deficient
0.00256654	Data Deficient
0.00256517	Endangered
0.0025634	Critically Endangered
0.00255665	Endangered
0.00255665	Critically Endangered
0.00255005	Near Threatened
0.00254362	Least Concern
0.00253969	Critically Endangered
0.00253886	Data Deficient
0.00253568	Endangered
0.00253161	Vulnerable
0.00252982	Endangered
0.00252862	Critically Endangered
0.00252862	Critically Endangered
0.00252821	Data Deficient
0.00252325	Data Deficient
0.00252325	Data Deficient
0.00252209	Data Deficient
0.00252209	Data Deficient
0.00252092	Data Deficient
0.00251621	0
0.00251593	Endangered
0.0025154	Least Concern
0.00251513	Data Deficient
0.00251272	Least Concern
0.00251185	Critically Endangered
0.00250823	Data Deficient
0.00250798	Data Deficient
0.00250787	Data Deficient
0.00250717	Vulnerable
0.00250175	Critically Endangered
0.00249863	Data Deficient
0.00249355	Data Deficient
0.00249191	Least Concern
0.00249125	Least Concern
0.00248125	Vulnerable
0.00248116	Least Concern
0.00247918	Vulnerable
0.0024768	Endangered
0.00247524	Critically Endangered
0.00246586	Critically Endangered
0.00246316	Data Deficient
0.00246258	Data Deficient
0.00246206	Endangered
0.00245923	Vulnerable
0.00245753	Endangered
0.00245286	Endangered
0.00244936	Endangered
0.00244821	Data Deficient
0.00244583	Critically Endangered
0.00244533	Data Deficient
0.00244392	Data Deficient
0.00244365	Critically Endangered
0.00244018	Data Deficient
0.00244018	Data Deficient
0.00243851	0
0.00243561	Data Deficient
0.00243504	Data Deficient
0.00243289	Endangered
0.00243246	Data Deficient
0.00242833	Endangered
0.00242744	Data Deficient
0.00242575	Data Deficient
0.00241177	Data Deficient
0.0024112	EX
0.00240888	Data Deficient
0.00240616	Endangered
0.00240616	Critically Endangered
0.00240597	Data Deficient
0.00240022	Least Concern
0.00239901	Critically Endangered
0.00239889	Data Deficient
0.00239803	Data Deficient
0.00239682	Critically Endangered
0.00239642	Least Concern
0.00239566	Critically Endangered
0.00239341	Data Deficient
0.00239201	Near Threatened
0.00238977	Vulnerable
0.00238937	Data Deficient
0.0023892	Least Concern
0.00238821	Endangered
0.00238465	Data Deficient
0.00238235	Data Deficient
0.00238013	Endangered
0.00237811	Near Threatened
0.00237811	Endangered
0.00237628	Critically Endangered
0.00237573	Vulnerable
0.00237483	Endangered
0.00237308	Endangered
0.00237012	Endangered
0.00236839	Data Deficient
0.00236831	Vulnerable
0.00236795	Critically Endangered
0.00236709	Data Deficient
0.00236413	Least Concern
0.00235957	Vulnerable
0.0023581	Data Deficient
0.00235647	Vulnerable
0.00235629	Data Deficient
0.00235539	Endangered
0.00235503	Data Deficient
0.00235452	Data Deficient
0.00235388	Data Deficient
0.00234542	Vulnerable
0.00234174	Vulnerable
0.00233943	Data Deficient
0.0023378	Data Deficient
0.00233692	Vulnerable
0.00233533	Least Concern
0.00233208	Data Deficient
0.0023257	Data Deficient
0.00232384	Least Concern
0.00232317	Vulnerable
0.00232206	Endangered
0.00231907	Data Deficient
0.00231765	EX
0.00231683	Least Concern
0.00231528	Data Deficient
0.0023145	Endangered
0.00230533	Critically Endangered
0.00230522	Data Deficient
0.00230228	Endangered
0.00230083	Data Deficient
0.00229907	Endangered
0.00229893	Data Deficient
0.0022917	Data Deficient
0.00228777	Endangered
0.00228729	Data Deficient
0.0022866	Near Threatened
0.00228624	Data Deficient
0.0022821	Data Deficient
0.00228098	Near Threatened
0.00227966	Critically Endangered
0.00227954	Vulnerable
0.00227954	Near Threatened
0.00227704	Endangered
0.00227673	Endangered
0.00227673	Least Concern
0.00227089	Endangered
0.00226942	Endangered
0.00226758	Vulnerable
0.0022655	Vulnerable
0.00226529	Critically Endangered
0.00226529	Endangered
0.00226451	Data Deficient
0.00226444	Endangered
0.00225931	Data Deficient
0.002256	Data Deficient
0.00225592	Critically Endangered
0.0022521	Endangered
0.00225101	Data Deficient
0.00224828	Data Deficient
0.00224817	Endangered
0.00224792	Data Deficient
0.00224792	Data Deficient
0.00224635	Vulnerable
0.00224635	Endangered
0.00224618	Endangered
0.00224616	Critically Endangered
0.00224605	Data Deficient
0.00224502	Least Concern
0.00224435	Endangered
0.00224432	Endangered
0.00224416	Vulnerable
0.00224313	Endangered
0.00223735	Critically Endangered
0.00223666	Vulnerable
0.00223652	Least Concern
0.00223234	Vulnerable
0.00222864	Least Concern
0.00222464	Data Deficient
0.00222406	Endangered
0.00222319	Critically Endangered
0.00222257	Critically Endangered
0.00222078	Vulnerable
0.00221841	Data Deficient
0.002218	Critically Endangered
0.00221621	Endangered
0.00221517	Critically Endangered
0.00221103	Vulnerable
0.00220821	Data Deficient
0.00220821	Endangered
0.00220573	Least Concern
0.00220283	Data Deficient
0.002202	Critically Endangered
0.00220177	Vulnerable
0.00219993	Least Concern
0.00219934	Vulnerable
0.00219902	Data Deficient
0.0021986	Endangered
0.00219816	Least Concern
0.00219381	Near Threatened
0.00219317	Data Deficient
0.00219103	Near Threatened
0.00219086	Vulnerable
0.00218979	Critically Endangered
0.00218707	Near Threatened
0.00218631	Vulnerable
0.00218631	Critically Endangered
0.00218584	Data Deficient
0.00218584	Data Deficient
0.002177	Least Concern
0.00217641	Data Deficient
0.0021749	Critically Endangered
0.00217466	Data Deficient
0.00216982	Vulnerable
0.00216806	Least Concern
0.00216439	Least Concern
0.00216304	Data Deficient
0.00216294	Endangered
0.00216265	Critically Endangered
0.00215996	Endangered
0.00215946	Critically Endangered
0.00215884	Least Concern
0.00215761	Endangered
0.00215581	Endangered
0.00215555	Data Deficient
0.00214913	Vulnerable
0.00214351	Data Deficient
0.00214215	Endangered
0.00213984	Data Deficient
0.00213445	Data Deficient
0.0021343	Endangered
0.00212203	Data Deficient
0.00211509	Data Deficient
0.00210505	Vulnerable
0.00210241	Data Deficient
0.0021008	Critically Endangered
0.00209784	Vulnerable
0.00209698	Least Concern
0.00209566	Endangered
0.0020951	Data Deficient
0.0020945	Vulnerable
0.0020945	Vulnerable
0.00209366	Data Deficient
0.00209366	Endangered
0.00209294	Endangered
0.0020895	Vulnerable
0.00208801	Endangered
0.00208741	Endangered
0.00208648	Least Concern
0.00208585	Endangered
0.00208564	Least Concern
0.00208263	Least Concern
0.00208239	Data Deficient
0.00208135	Endangered
0.00207667	Endangered
0.00207599	Least Concern
0.00207315	Least Concern
0.00207272	Endangered
0.00207258	Data Deficient
0.00207093	Critically Endangered
0.00206787	Critically Endangered
0.00206787	Critically Endangered
0.00206226	Data Deficient
0.00206108	Data Deficient
0.00205906	Least Concern
0.00205867	Endangered
0.00205801	Data Deficient
0.0020549	Data Deficient
0.00205481	Data Deficient
0.00205292	Endangered
0.00205046	Least Concern
0.00204048	Data Deficient
0.00203779	Endangered
0.00203701	Data Deficient
0.00203643	Data Deficient
0.00203625	Least Concern
0.00203057	Vulnerable
0.00203043	Vulnerable
0.00203	Least Concern
0.00202862	Endangered
0.00202512	Endangered
0.00202436	Data Deficient
0.00202355	Endangered
0.00202316	Data Deficient
0.0020224	Data Deficient
0.00202158	Near Threatened
0.00201959	Data Deficient
0.00201289	Data Deficient
0.00201289	Data Deficient
0.00201201	Least Concern
0.00200632	Endangered
0.00200511	Critically Endangered
0.00200435	Data Deficient
0.00200435	Data Deficient
0.00199911	Endangered
0.00199904	Least Concern
0.00199548	Data Deficient
0.00199539	Data Deficient
0.0019949	Vulnerable
0.00198689	Critically Endangered
0.00198628	Vulnerable
0.0019861	Data Deficient
0.001986	Critically Endangered
0.00198582	Endangered
0.00198266	Data Deficient
0.00198182	Data Deficient
0.00198015	Endangered
0.00197958	Endangered
0.00197885	Least Concern
0.0019788	Data Deficient
0.00197833	Data Deficient
0.00197784	Data Deficient
0.00197712	Vulnerable
0.00197674	Data Deficient
0.00197589	Critically Endangered
0.00197551	Data Deficient
0.00197352	Least Concern
0.00197182	Vulnerable
0.00196895	Data Deficient
0.00196676	Data Deficient
0.00196641	Vulnerable
0.0019659	Near Threatened
0.00196576	Least Concern
0.00196441	Critically Endangered
0.00195554	Critically Endangered
0.00195259	Least Concern
0.00195244	Least Concern
0.00194883	Data Deficient
0.0019457	Data Deficient
0.00194196	Near Threatened
0.00194196	Critically Endangered
0.00193957	Vulnerable
0.00193954	Vulnerable
0.0019364	Vulnerable
0.00193634	Least Concern
0.00193543	Endangered
0.00193494	Vulnerable
0.00193241	Data Deficient
0.00193121	Data Deficient
0.00193037	Endangered
0.00193037	Data Deficient
0.00193002	Data Deficient
0.00192936	Least Concern
0.00192936	Least Concern
0.0019283	Endangered
0.00192784	Critically Endangered
0.00192747	Endangered
0.00192634	Data Deficient
0.00192464	Endangered
0.00192457	Critically Endangered
0.00192457	Endangered
0.00192373	Data Deficient
0.00192252	Data Deficient
0.00191964	Critically Endangered
0.00191907	Critically Endangered
0.00191834	Least Concern
0.0019179	Least Concern
0.00191718	Vulnerable
0.00191682	Critically Endangered
0.00191511	Data Deficient
0.00191257	Vulnerable
0.00191066	Data Deficient
0.00190644	Endangered
0.0019052	Data Deficient
0.00190469	Data Deficient
0.00190469	Data Deficient
0.00190418	EW
0.00190363	Endangered
0.0019027	Data Deficient
0.00190168	Endangered
0.00189659	Least Concern
0.0018938	Data Deficient
0.00189288	Critically Endangered
0.0018882	Data Deficient
0.00188601	Critically Endangered
0.001886	Vulnerable
0.00188559	Data Deficient
0.00188522	Critically Endangered
0.00188356	Data Deficient
0.00188295	Data Deficient
0.00188192	Data Deficient
0.00188071	Data Deficient
0.00188067	Data Deficient
0.00188005	Data Deficient
0.00187832	Endangered
0.00187672	Vulnerable
0.00187655	Data Deficient
0.00187507	Critically Endangered
0.0018741	Least Concern
0.00187398	Data Deficient
0.0018736	Critically Endangered
0.00187113	Critically Endangered
0.00187108	Critically Endangered
0.0018689	Vulnerable
0.00186835	Data Deficient
0.00186315	Least Concern
0.00186096	Endangered
0.00186021	Least Concern
0.00185934	Vulnerable
0.00185515	Vulnerable
0.00185238	Vulnerable
0.00185119	Endangered
0.00185019	Endangered
0.00184574	Least Concern
0.00184489	Endangered
0.00183739	Critically Endangered
0.00183325	Data Deficient
0.00183274	Data Deficient
0.00183168	Least Concern
0.00182774	Endangered
0.00182771	Data Deficient
0.00182759	Endangered
0.00182585	Least Concern
0.00182583	Vulnerable
0.00182361	Data Deficient
0.00182021	Least Concern
0.00181997	Vulnerable
0.00181917	Data Deficient
0.0018188	Vulnerable
0.0018182	Data Deficient
0.0018165	Data Deficient
0.00181564	Vulnerable
0.00181396	Near Threatened
0.00181379	Least Concern
0.00181307	Endangered
0.00181256	Near Threatened
0.00181251	Critically Endangered
0.00181211	Least Concern
0.0018084	Endangered
0.00180586	Data Deficient
0.00180532	Least Concern
0.00180293	Least Concern
0.00180201	Endangered
0.00179446	Data Deficient
0.00179436	Least Concern
0.00179227	Least Concern
0.00178943	Data Deficient
0.00178862	Critically Endangered
0.00178855	Data Deficient
0.00178804	Endangered
0.00178697	Data Deficient
0.00178656	Endangered
0.00178342	Critically Endangered
0.00178342	Endangered
0.00178233	Data Deficient
0.00178172	Least Concern
0.00178076	Least Concern
0.00177302	Endangered
0.0017722	Data Deficient
0.00177041	Critically Endangered
0.00176827	Vulnerable
0.00176718	Data Deficient
0.00176518	Near Threatened
0.00176319	Least Concern
0.00175974	Least Concern
0.00175871	Endangered
0.00175752	Vulnerable
0.00175226	Critically Endangered
0.00175216	Least Concern
0.00175048	Critically Endangered
0.00174746	Data Deficient
0.00174565	Vulnerable
0.00174403	Critically Endangered
0.00174302	Vulnerable
0.00174113	Endangered
0.00173986	Vulnerable
0.00173963	Critically Endangered
0.00173908	Least Concern
0.00173537	Endangered
0.00173204	Endangered
0.00173204	Endangered
0.00172891	Critically Endangered
0.00172677	Endangered
0.00172024	Vulnerable
0.00171743	Critically Endangered
0.00171583	Critically Endangered
0.00171551	Endangered
0.00171456	Least Concern
0.00171396	Data Deficient
0.00171298	Least Concern
0.00171254	Critically Endangered
0.0017124	Vulnerable
0.00171234	Data Deficient
0.00171231	Data Deficient
0.00171121	Least Concern
0.00171105	Least Concern
0.00171105	Endangered
0.00170828	Data Deficient
0.00170738	Data Deficient
0.00170421	Endangered
0.00170138	Data Deficient
0.00169908	Data Deficient
0.00169762	Vulnerable
0.00169681	Data Deficient
0.00169438	Endangered
0.00169432	Data Deficient
0.00169326	Vulnerable
0.00169326	Data Deficient
0.00169317	Endangered
0.00169308	Endangered
0.00169062	Data Deficient
0.00169054	Near Threatened
0.00168902	Endangered
0.00168632	Vulnerable
0.00168543	Critically Endangered
0.0016838	Data Deficient
0.00168189	Data Deficient
0.00167933	Endangered
0.00167745	Data Deficient
0.00167668	Endangered
0.00167494	Least Concern
0.00167355	Endangered
0.00166974	Least Concern
0.0016689	Endangered
0.00166804	Endangered
0.00166788	Data Deficient
0.00166414	Near Threatened
0.00166268	Data Deficient
0.00166268	Data Deficient
0.00166247	Least Concern
0.00166083	Near Threatened
0.00165712	Critically Endangered
0.00165631	Vulnerable
0.00165548	Data Deficient
0.00165522	Vulnerable
0.00165475	Vulnerable
0.00165283	Data Deficient
0.00165245	Near Threatened
0.00164847	Data Deficient
0.00164787	Data Deficient
0.00164687	Vulnerable
0.0016451	Data Deficient
0.00164377	Endangered
0.00164376	Vulnerable
0.00164353	Endangered
0.00164198	Critically Endangered
0.00164198	Critically Endangered
0.00164143	Endangered
0.00164118	Data Deficient
0.00164111	Data Deficient
0.00164042	Critically Endangered
0.00164032	Endangered
0.00163797	Endangered
0.00163741	Endangered
0.00163713	Endangered
0.00163653	Near Threatened
0.00163622	Critically Endangered
0.00163456	Data Deficient
0.00163392	Data Deficient
0.00163198	Critically Endangered
0.00163198	Vulnerable
0.00163056	Data Deficient
0.00162961	Vulnerable
0.0016292	Critically Endangered
0.0016292	Endangered
0.00162743	Endangered
0.00162655	Critically Endangered
0.00162655	Critically Endangered
0.00162326	Endangered
0.00162326	Data Deficient
0.00162288	Critically Endangered
0.00162288	Endangered
0.00162164	Endangered
0.00162005	Least Concern
0.00161825	Data Deficient
0.00161763	Vulnerable
0.00161636	Near Threatened
0.00161608	Endangered
0.00161416	Endangered
0.00161237	Least Concern
0.00160984	Critically Endangered
0.00160964	Data Deficient
0.00160877	Critically Endangered
0.00160877	Data Deficient
0.00160416	Data Deficient
0.00160263	Critically Endangered
0.00159949	Data Deficient
0.00159864	Least Concern
0.00159779	Least Concern
0.00159421	Data Deficient
0.00159222	Vulnerable
0.00159203	Near Threatened
0.00159087	Data Deficient
0.00159027	Data Deficient
0.00158836	Endangered
0.00158756	Data Deficient
0.00158708	Data Deficient
0.00158662	Critically Endangered
0.00158627	Least Concern
0.00158082	Data Deficient
0.00158067	Critically Endangered
0.00158067	Vulnerable
0.00157801	Data Deficient
0.00157686	Endangered
0.00157656	Data Deficient
0.00157591	Critically Endangered
0.00157541	Endangered
0.00157245	Endangered
0.00157245	Data Deficient
0.00157239	Vulnerable
0.00156851	Data Deficient
0.00156782	Endangered
0.00156591	Least Concern
0.00156533	Data Deficient
0.00156299	Endangered
0.00156225	Endangered
0.00156203	Endangered
0.00156173	Critically Endangered
0.00156144	Least Concern
0.00155434	Data Deficient
0.00155329	Data Deficient
0.00155282	Endangered
0.00154953	Data Deficient
0.00154878	Vulnerable
0.00154766	Endangered
0.00154752	Near Threatened
0.00154611	Critically Endangered
0.00154562	Endangered
0.00154508	Data Deficient
0.00154224	Critically Endangered
0.00154224	Data Deficient
0.00154137	Endangered
0.00154093	Vulnerable
0.00154049	Endangered
0.00153758	Critically Endangered
0.00153702	Data Deficient
0.00153702	Vulnerable
0.00153702	Vulnerable
0.00153689	Critically Endangered
0.00153359	Endangered
0.00153359	Critically Endangered
0.0015324	Data Deficient
0.00152847	Data Deficient
0.00152703	Endangered
0.00152675	Vulnerable
0.00152486	Vulnerable
0.00152416	Data Deficient
0.00152338	Endangered
0.00152252	Vulnerable
0.00152252	Vulnerable
0.00152202	Endangered
0.00152181	Data Deficient
0.00152053	Data Deficient
0.00151974	Near Threatened
0.00151956	Endangered
0.00151728	Data Deficient
0.00151678	Vulnerable
0.00151624	Data Deficient
0.00151559	Vulnerable
0.00151509	Vulnerable
0.00151464	Least Concern
0.0015131	Endangered
0.0015131	Endangered
0.00150876	Data Deficient
0.00150714	Vulnerable
0.00150685	Endangered
0.00150664	Near Threatened
0.00150404	Endangered
0.00150282	Data Deficient
0.00150184	Endangered
0.00150168	Endangered
0.00149988	Data Deficient
0.00149758	Data Deficient
0.00149735	Data Deficient
0.00149576	Least Concern
0.0014933	Endangered
0.00149245	Data Deficient
0.00149221	Endangered
0.00148902	Endangered
0.00148894	Data Deficient
0.0014882	Critically Endangered
0.0014876	Critically Endangered
0.00148756	Vulnerable
0.00148692	Near Threatened
0.00148688	Endangered
0.00148581	Data Deficient
0.00148441	Least Concern
0.0014844	Critically Endangered
0.00148385	Least Concern
0.00148174	Data Deficient
0.00148171	Data Deficient
0.00148161	Least Concern
0.0014805	Near Threatened
0.00147747	Data Deficient
0.00147687	Least Concern
0.00147048	Data Deficient
0.00146817	Endangered
0.00146805	Critically Endangered
0.0014674	Data Deficient
0.00146636	Data Deficient
0.00146538	Data Deficient
0.00146429	Endangered
0.00146295	Endangered
0.0014627	Vulnerable
0.00146025	Critically Endangered
0.00145989	Endangered
0.00145986	Endangered
0.00145866	Data Deficient
0.0014551	Endangered
0.00145468	Endangered
0.00145457	Vulnerable
0.0014545	Near Threatened
0.00145368	Near Threatened
0.00145267	Data Deficient
0.001448	Least Concern
0.00144713	Endangered
0.00144189	Near Threatened
0.00143942	Critically Endangered
0.00143646	Critically Endangered
0.00143361	Least Concern
0.00143328	Near Threatened
0.00143199	Critically Endangered
0.0014312	Endangered
0.00142994	Endangered
0.00142904	Vulnerable
0.00142878	Endangered
0.00142504	Endangered
0.00142428	Near Threatened
0.00142245	Least Concern
0.00142173	Data Deficient
0.00141982	Near Threatened
0.00141513	Data Deficient
0.00141481	Vulnerable
0.00141469	Data Deficient
0.00141448	Data Deficient
0.00141442	Endangered
0.00141389	Endangered
0.00141373	Endangered
0.00141372	Data Deficient
0.00141275	Data Deficient
0.00141223	Near Threatened
0.00140602	Data Deficient
0.00140276	Endangered
0.00140276	Data Deficient
0.00140236	Near Threatened
0.00140121	Data Deficient
0.00140089	Critically Endangered
0.00139974	Data Deficient
0.00139936	Data Deficient
0.0013976	Vulnerable
0.00139751	Data Deficient
0.00139591	Vulnerable
0.00139573	Endangered
0.00139542	Least Concern
0.00139299	Data Deficient
0.00138941	Data Deficient
0.00138611	Data Deficient
0.00138552	Least Concern
0.00138408	Data Deficient
0.00138398	Endangered
0.00138001	Data Deficient
0.00137906	Endangered
0.00137721	Vulnerable
0.00137478	Least Concern
0.00137288	Data Deficient
0.00137182	Least Concern
0.0013698	Least Concern
0.00136773	Data Deficient
0.00136713	Endangered
0.00136401	Data Deficient
0.00136277	Data Deficient
0.00136268	Data Deficient
0.00136173	Data Deficient
0.00136169	Critically Endangered
0.00136169	Critically Endangered
0.00136138	Least Concern
0.00136046	Data Deficient
0.00135896	Data Deficient
0.00135773	Least Concern
0.00135596	Endangered
0.00135587	Critically Endangered
0.00135222	Endangered
0.00134932	Endangered
0.00134776	Endangered
0.00134713	Endangered
0.00134499	Least Concern
0.00134492	Data Deficient
0.00134141	Vulnerable
0.00134125	Data Deficient
0.00134081	Least Concern
0.00134073	Vulnerable
0.0013403	Vulnerable
0.00133896	Vulnerable
0.00133593	Endangered
0.00133508	Critically Endangered
0.00133239	Endangered
0.00132987	Vulnerable
0.00132763	Least Concern
0.00132609	Critically Endangered
0.0013252	Near Threatened
0.00132472	Critically Endangered
0.00132388	Endangered
0.00132331	Endangered
0.00132233	Least Concern
0.00132004	Endangered
0.00131923	Critically Endangered
0.00131903	Data Deficient
0.0013182	Vulnerable
0.00131496	Endangered
0.00131496	Data Deficient
0.00131273	Data Deficient
0.00131124	Least Concern
0.00131064	Data Deficient
0.0013082	Endangered
0.00130729	Endangered
0.00130687	Data Deficient
0.00130654	Vulnerable
0.00130632	Least Concern
0.00130609	Vulnerable
0.00130563	Least Concern
0.00130553	Endangered
0.00130522	Least Concern
0.00130507	Vulnerable
0.0013025	Data Deficient
0.00130217	Vulnerable
0.00130186	Endangered
0.00130186	Critically Endangered
0.00130057	Endangered
0.0012997	Endangered
0.00129734	Least Concern
0.00129713	Endangered
0.00129685	Critically Endangered
0.00129569	Least Concern
0.00129546	Data Deficient
0.00129252	Data Deficient
0.00129049	Endangered
0.00128975	Data Deficient
0.00128914	Least Concern
0.00128853	Data Deficient
0.00128748	Data Deficient
0.00128591	Vulnerable
0.00128542	Vulnerable
0.00128413	Near Threatened
0.00128357	Data Deficient
0.00127928	Critically Endangered
0.00127835	Data Deficient
0.00127717	Data Deficient
0.00127637	Critically Endangered
0.0012758	Data Deficient
[truncated: 25,884 more rows]

## Sheet: fig 5c
Figure 5c
Clade	HITE
Amphibia	0.0630855
Amphibia	0.0295707
Amphibia	0.0273985
Amphibia	0.0256848
Amphibia	0.0252545
Amphibia	0.0246087
Amphibia	0.022724
Amphibia	0.0210747
Amphibia	0.020836
Amphibia	0.019514
Amphibia	0.0194568
Amphibia	0.0192255
Amphibia	0.0190165
Amphibia	0.0187416
Amphibia	0.0187299
Amphibia	0.0185222
Amphibia	0.0169789
Amphibia	0.0164541
Amphibia	0.0159686
Amphibia	0.0159282
Amphibia	0.0156656
Amphibia	0.0153441
Amphibia	0.0150897
Amphibia	0.0149789
Amphibia	0.0140376
Amphibia	0.0134274
Amphibia	0.0133897
Amphibia	0.0131465
Amphibia	0.0131122
Amphibia	0.012962
Amphibia	0.0128005
Amphibia	0.0125067
Amphibia	0.0124364
Amphibia	0.012242
Amphibia	0.0120956
Amphibia	0.0117236
Amphibia	0.0115826
Amphibia	0.0113701
Amphibia	0.0113701
Amphibia	0.0113167
Amphibia	0.011265
Amphibia	0.0112086
Amphibia	0.0111226
Amphibia	0.0110616
Amphibia	0.0109682
Amphibia	0.0109344
Amphibia	0.010787
Amphibia	0.0105907
Amphibia	0.0105295
Amphibia	0.0105198
Amphibia	0.0103311
Amphibia	0.0100597
Amphibia	0.0100167
Amphibia	0.00989398
Amphibia	0.00985101
Amphibia	0.00977698
Amphibia	0.00975313
Amphibia	0.00955273
Amphibia	0.00945095
Amphibia	0.00942181
Amphibia	0.00942137
Amphibia	0.00939942
Amphibia	0.00938877
Amphibia	0.00929333
Amphibia	0.00915224
Amphibia	0.00911219
Amphibia	0.0091067
Amphibia	0.00905104
Amphibia	0.00892233
Amphibia	0.00890732
Amphibia	0.00883259
Amphibia	0.00883259
Amphibia	0.00877779
Amphibia	0.00874183
Amphibia	0.00868147
Amphibia	0.00867965
Amphibia	0.00863095
Amphibia	0.00855606
Amphibia	0.00847739
Amphibia	0.00844557
Amphibia	0.00844456
Amphibia	0.00844077
Amphibia	0.00839004
Amphibia	0.00837596
Amphibia	0.00830384
Amphibia	0.0082214
Amphibia	0.0081865
Amphibia	0.0081248
Amphibia	0.00808097
Amphibia	0.00802422
Amphibia	0.0080104
Amphibia	0.00799324
Amphibia	0.00795023
Amphibia	0.0078224
Amphibia	0.00776817
Amphibia	0.00775206
Amphibia	0.00772928
Amphibia	0.00767945
Amphibia	0.00760891
Amphibia	0.00751054
Amphibia	0.00751054
Amphibia	0.00747164
Amphibia	0.00741484
Amphibia	0.00730646
Amphibia	0.00729528
Amphibia	0.00729528
Amphibia	0.00724994
Amphibia	0.00722503
Amphibia	0.00721957
Amphibia	0.00721126
Amphibia	0.00713209
Amphibia	0.00712005
Amphibia	0.00711308
Amphibia	0.00709802
Amphibia	0.00701181
Amphibia	0.0069937
Amphibia	0.00694114
Amphibia	0.00686764
Amphibia	0.00683929
Amphibia	0.00682967
Amphibia	0.00679026
Amphibia	0.00678278
Amphibia	0.0067712
Amphibia	0.00675015
Amphibia	0.00666192
Amphibia	0.00663267
Amphibia	0.0065904
Amphibia	0.00652219
Amphibia	0.00651656
Amphibia	0.00648285
Amphibia	0.00647775
Amphibia	0.00645776
Amphibia	0.00639931
Amphibia	0.00637505
Amphibia	0.00631363
Amphibia	0.00629094
Amphibia	0.00626371
Amphibia	0.00624331
Amphibia	0.00623829
Amphibia	0.00622611
Amphibia	0.00621662
Amphibia	0.00619725
Amphibia	0.00615103
Amphibia	0.00613519
Amphibia	0.00612662
Amphibia	0.00601873
Amphibia	0.00599799
Amphibia	0.00590608
Amphibia	0.00590028
Amphibia	0.00580501
Amphibia	0.00578855
Amphibia	0.00570507
Amphibia	0.00568305
Amphibia	0.00566053
Amphibia	0.0056465
Amphibia	0.00562491
Amphibia	0.00562379
Amphibia	0.00561057
Amphibia	0.00560295
Amphibia	0.00559137
Amphibia	0.00555347
Amphibia	0.0055371
Amphibia	0.00552192
Amphibia	0.00549504
Amphibia	0.00549155
Amphibia	0.00547818
Amphibia	0.00547051
Amphibia	0.00546709
Amphibia	0.0054545
Amphibia	0.00545315
Amphibia	0.00543545
Amphibia	0.00540089
Amphibia	0.00537618
Amphibia	0.00536774
Amphibia	0.00536424
Amphibia	0.00533771
Amphibia	0.0053298
Amphibia	0.00532738
Amphibia	0.00531359
Amphibia	0.00530728
Amphibia	0.00530699
Amphibia	0.00530482
Amphibia	0.0052009
Amphibia	0.00517832
Amphibia	0.00515746
Amphibia	0.00515719
Amphibia	0.00509822
Amphibia	0.00509754
Amphibia	0.00507895
Amphibia	0.00507851
Amphibia	0.00507488
Amphibia	0.00506321
Amphibia	0.00502312
Amphibia	0.00501215
Amphibia	0.00498853
Amphibia	0.00494053
Amphibia	0.00494002
Amphibia	0.00492337
Amphibia	0.00491949
Amphibia	0.00487352
Amphibia	0.00486978
Amphibia	0.00484409
Amphibia	0.00473804
Amphibia	0.00472691
Amphibia	0.00469971
Amphibia	0.00469925
Amphibia	0.00469369
Amphibia	0.00468306
Amphibia	0.00466667
Amphibia	0.00461259
Amphibia	0.00460337
Amphibia	0.00459626
Amphibia	0.00458597
Amphibia	0.00458113
Amphibia	0.00457737
Amphibia	0.00455795
Amphibia	0.00455654
Amphibia	0.00451093
Amphibia	0.00449871
Amphibia	0.0044776
Amphibia	0.00446209
Amphibia	0.00443349
Amphibia	0.00440567
Amphibia	0.00437674
Amphibia	0.00437378
Amphibia	0.00435789
Amphibia	0.00434913
Amphibia	0.00433175
Amphibia	0.00432138
Amphibia	0.00431606
Amphibia	0.00428596
Amphibia	0.00425941
Amphibia	0.00422436
Amphibia	0.0042163
Amphibia	0.00417618
Amphibia	0.00417473
Amphibia	0.00415646
Amphibia	0.00415497
Amphibia	0.00413303
Amphibia	0.00413089
Amphibia	0.0040471
Amphibia	0.00404512
Amphibia	0.0040434
Amphibia	0.00404226
Amphibia	0.00399793
Amphibia	0.00399543
Amphibia	0.00397534
Amphibia	0.00395461
Amphibia	0.00395382
Amphibia	0.00392422
Amphibia	0.00392151
Amphibia	0.00388256
Amphibia	0.00388124
Amphibia	0.00385754
Amphibia	0.00384666
Amphibia	0.00384337
Amphibia	0.0038245
Amphibia	0.00382394
Amphibia	0.0038124
Amphibia	0.00380938
Amphibia	0.00380303
Amphibia	0.00377202
Amphibia	0.00376011
Amphibia	0.00374971
Amphibia	0.00372668
Amphibia	0.00371732
Amphibia	0.00370333
Amphibia	0.00367716
Amphibia	0.00367423
Amphibia	0.00364271
Amphibia	0.00363301
Amphibia	0.00362642
Amphibia	0.00362569
Amphibia	0.00362559
Amphibia	0.00361381
Amphibia	0.00361157
Amphibia	0.00360733
Amphibia	0.00358174
Amphibia	0.00356417
Amphibia	0.00353295
Amphibia	0.00353091
Amphibia	0.00351358
Amphibia	0.00351121
Amphibia	0.00349862
Amphibia	0.00349754
Amphibia	0.00346123
Amphibia	0.00345124
Amphibia	0.00344414
Amphibia	0.00342726
Amphibia	0.00342016
Amphibia	0.00341321
Amphibia	0.00340368
Amphibia	0.00339475
Amphibia	0.00338889
Amphibia	0.00338616
Amphibia	0.00338401
Amphibia	0.00337182
Amphibia	0.00336624
Amphibia	0.00332569
Amphibia	0.00332143
Amphibia	0.0032902
Amphibia	0.00328318
Amphibia	0.00328096
Amphibia	0.00327446
Amphibia	0.00327409
Amphibia	0.00325363
Amphibia	0.0032401
Amphibia	0.00323527
Amphibia	0.00323518
Amphibia	0.00323518
Amphibia	0.00322657
Amphibia	0.00321903
Amphibia	0.00320471
Amphibia	0.00319728
Amphibia	0.00314252
Amphibia	0.00312841
Amphibia	0.00312238
Amphibia	0.00311409
Amphibia	0.00311368
Amphibia	0.00309761
Amphibia	0.00308063
Amphibia	0.00307629
Amphibia	0.0030569
Amphibia	0.00303458
Amphibia	0.00302748
Amphibia	0.00301112
Amphibia	0.00300251
Amphibia	0.00300003
Amphibia	0.00299899
Amphibia	0.00299516
Amphibia	0.00298769
Amphibia	0.00298526
Amphibia	0.00298263
Amphibia	0.00298263
Amphibia	0.00297527
Amphibia	0.00297472
Amphibia	0.00296603
Amphibia	0.0029634
Amphibia	0.00296133
Amphibia	0.00295962
Amphibia	0.00295953
Amphibia	0.00295483
Amphibia	0.00294921
Amphibia	0.00294416
Amphibia	0.00292978
Amphibia	0.0029226
Amphibia	0.00292143
Amphibia	0.00291945
Amphibia	0.00291822
Amphibia	0.00291822
Amphibia	0.00291762
Amphibia	0.00288673
Amphibia	0.00285662
Amphibia	0.00285378
Amphibia	0.00285046
Amphibia	0.00283026
Amphibia	0.00282051
Amphibia	0.0028202
Amphibia	0.00281177
Amphibia	0.00279873
Amphibia	0.00279729
Amphibia	0.00278998
Amphibia	0.00278807
Amphibia	0.00278597
Amphibia	0.00277603
Amphibia	0.00277603
Amphibia	0.00277097
Amphibia	0.00276536
Amphibia	0.00274743
Amphibia	0.00273569
Amphibia	0.00272997
Amphibia	0.00272092
Amphibia	0.00271981
Amphibia	0.00271909
Amphibia	0.00271793
Amphibia	0.00270659
Amphibia	0.00269846
Amphibia	0.00269484
Amphibia	0.00269333
Amphibia	0.00268571
Amphibia	0.00267302
Amphibia	0.00266675
Amphibia	0.0026606
Amphibia	0.00261315
Amphibia	0.00261227
Amphibia	0.00260435
Amphibia	0.0025997
Amphibia	0.00259666
Amphibia	0.00259015
Amphibia	0.00258916
Amphibia	0.00258905
Amphibia	0.00258766
Amphibia	0.00258605
Amphibia	0.00257971
Amphibia	0.00257477
Amphibia	0.00257249
Amphibia	0.00257173
Amphibia	0.00256881
Amphibia	0.00256654
Amphibia	0.00253886
Amphibia	0.00252821
Amphibia	0.00252325
Amphibia	0.00252325
Amphibia	0.00252209
Amphibia	0.00252209
Amphibia	0.00252092
Amphibia	0.00251513
Amphibia	0.00250823
Amphibia	0.00250798
Amphibia	0.00250787
Amphibia	0.00249863
Amphibia	0.00249355
Amphibia	0.00246316
Amphibia	0.00246258
Amphibia	0.00244821
Amphibia	0.00244533
Amphibia	0.00244392
Amphibia	0.00244018
Amphibia	0.00244018
Amphibia	0.00243561
Amphibia	0.00243504
Amphibia	0.00243246
Amphibia	0.00242744
Amphibia	0.00242575
Amphibia	0.00241177
Amphibia	0.00240888
Amphibia	0.00240597
Amphibia	0.00239889
Amphibia	0.00239803
Amphibia	0.00239341
Amphibia	0.00238937
Amphibia	0.00238465
Amphibia	0.00238235
Amphibia	0.00236839
Amphibia	0.00236709
Amphibia	0.0023581
Amphibia	0.00235629
Amphibia	0.00235503
Amphibia	0.00235452
Amphibia	0.00235388
Amphibia	0.00233943
Amphibia	0.0023378
Amphibia	0.00233208
Amphibia	0.0023257
Amphibia	0.00231907
Amphibia	0.00231528
Amphibia	0.00230522
Amphibia	0.00230083
Amphibia	0.00229893
Amphibia	0.0022917
Amphibia	0.00228729
Amphibia	0.00228624
Amphibia	0.0022821
Amphibia	0.00226451
Amphibia	0.00225931
Amphibia	0.002256
Amphibia	0.00225101
Amphibia	0.00224828
Amphibia	0.00224792
Amphibia	0.00224792
Amphibia	0.00224605
Amphibia	0.00222464
Amphibia	0.00221841
Amphibia	0.00220821
Amphibia	0.00220283
Amphibia	0.00219902
Amphibia	0.00219317
Amphibia	0.00218584
Amphibia	0.00218584
Amphibia	0.00217641
Amphibia	0.00217466
Amphibia	0.00216304
Amphibia	0.00215555
Amphibia	0.00214351
Amphibia	0.00213984
Amphibia	0.00213445
Amphibia	0.00212203
Amphibia	0.00211509
Amphibia	0.00210241
Amphibia	0.0020951
Amphibia	0.00209366
Amphibia	0.00208239
Amphibia	0.00207258
Amphibia	0.00206226
Amphibia	0.00206108
Amphibia	0.00205801
Amphibia	0.0020549
Amphibia	0.00205481
Amphibia	0.00204048
Amphibia	0.00203701
Amphibia	0.00203643
Amphibia	0.00202436
Amphibia	0.00202316
Amphibia	0.0020224
Amphibia	0.00201959
Amphibia	0.00201289
Amphibia	0.00201289
Amphibia	0.00200435
Amphibia	0.00200435
Amphibia	0.00199548
Amphibia	0.00199539
Amphibia	0.0019861
Amphibia	0.00198266
Amphibia	0.00198182
Amphibia	0.0019788
Amphibia	0.00197833
Amphibia	0.00197784
Amphibia	0.00197674
Amphibia	0.00197551
Amphibia	0.00196895
Amphibia	0.00196676
Amphibia	0.00194883
Amphibia	0.0019457
Amphibia	0.00193241
Amphibia	0.00193121
Amphibia	0.00193037
Amphibia	0.00193002
Amphibia	0.00192634
Amphibia	0.00192373
Amphibia	0.00192252
Amphibia	0.00191511
Amphibia	0.00191066
Amphibia	0.0019052
Amphibia	0.00190469
Amphibia	0.00190469
Amphibia	0.0019027
Amphibia	0.0018938
Amphibia	0.0018882
Amphibia	0.00188559
Amphibia	0.00188356
Amphibia	0.00188295
Amphibia	0.00188192
Amphibia	0.00188071
Amphibia	0.00188067
Amphibia	0.00188005
Amphibia	0.00187655
Amphibia	0.00187398
Amphibia	0.00186835
Amphibia	0.00183325
Amphibia	0.00183274
Amphibia	0.00182771
Amphibia	0.00182361
Amphibia	0.00181917
Amphibia	0.0018182
Amphibia	0.0018165
Amphibia	0.00180586
Amphibia	0.00179446
Amphibia	0.00178943
Amphibia	0.00178855
Amphibia	0.00178697
Amphibia	0.00178233
Amphibia	0.0017722
Amphibia	0.00176718
Amphibia	0.00174746
Amphibia	0.00171396
Amphibia	0.00171234
Amphibia	0.00171231
Amphibia	0.00170828
Amphibia	0.00170738
Amphibia	0.00170138
Amphibia	0.00169908
Amphibia	0.00169681
Amphibia	0.00169432
Amphibia	0.00169326
Amphibia	0.00169062
Amphibia	0.0016838
Amphibia	0.00168189
Amphibia	0.00167745
Amphibia	0.00166788
Amphibia	0.00166268
Amphibia	0.00166268
Amphibia	0.00165548
Amphibia	0.00165283
Amphibia	0.00164847
Amphibia	0.00164787
Amphibia	0.0016451
Amphibia	0.00164118
Amphibia	0.00164111
Amphibia	0.00163456
Amphibia	0.00163392
Amphibia	0.00163056
Amphibia	0.00162326
Amphibia	0.00161825
Amphibia	0.00160964
Amphibia	0.00160877
Amphibia	0.00160416
Amphibia	0.00159949
Amphibia	0.00159421
Amphibia	0.00159087
Amphibia	0.00159027
Amphibia	0.00158756
Amphibia	0.00158708
Amphibia	0.00158082
Amphibia	0.00157801
Amphibia	0.00157656
Amphibia	0.00157245
Amphibia	0.00156851
Amphibia	0.00156533
Amphibia	0.00155434
Amphibia	0.00155329
Amphibia	0.00154953
Amphibia	0.00154508
Amphibia	0.00154224
Amphibia	0.00153702
Amphibia	0.0015324
Amphibia	0.00152847
Amphibia	0.00152416
Amphibia	0.00152181
Amphibia	0.00152053
Amphibia	0.00151728
Amphibia	0.00151624
Amphibia	0.00150876
Amphibia	0.00150282
Amphibia	0.00149988
Amphibia	0.00149758
Amphibia	0.00149735
Amphibia	0.00149245
Amphibia	0.00148894
Amphibia	0.00148581
Amphibia	0.00148174
Amphibia	0.00148171
Amphibia	0.00147747
Amphibia	0.00147048
Amphibia	0.0014674
Amphibia	0.00146636
Amphibia	0.00146538
Amphibia	0.00145866
Amphibia	0.00145267
Amphibia	0.00142173
Amphibia	0.00141513
Amphibia	0.00141469
Amphibia	0.00141448
Amphibia	0.00141372
Amphibia	0.00141275
Amphibia	0.00140602
Amphibia	0.00140276
Amphibia	0.00140121
Amphibia	0.00139974
Amphibia	0.00139936
Amphibia	0.00139751
Amphibia	0.00139299
Amphibia	0.00138941
Amphibia	0.00138611
Amphibia	0.00138408
Amphibia	0.00138001
Amphibia	0.00137288
Amphibia	0.00136773
Amphibia	0.00136401
Amphibia	0.00136277
Amphibia	0.00136268
Amphibia	0.00136173
Amphibia	0.00136046
Amphibia	0.00135896
Amphibia	0.00134492
Amphibia	0.00134125
Amphibia	0.00131903
Amphibia	0.00131496
Amphibia	0.00131273
Amphibia	0.00131064
Amphibia	0.00130687
Amphibia	0.0013025
Amphibia	0.00129546
Amphibia	0.00129252
Amphibia	0.00128975
Amphibia	0.00128853
Amphibia	0.00128748
Amphibia	0.00128357
Amphibia	0.00127835
Amphibia	0.00127717
Amphibia	0.0012758
Amphibia	0.00127572
Amphibia	0.00127531
Amphibia	0.00127449
Amphibia	0.00127162
Amphibia	0.00127005
Amphibia	0.00126328
Amphibia	0.00125378
Amphibia	0.0012536
Amphibia	0.00125263
Amphibia	0.00124636
Amphibia	0.00124628
Amphibia	0.00124481
Amphibia	0.00124452
Amphibia	0.00124223
Amphibia	0.00123402
Amphibia	0.00123343
Amphibia	0.00122486
Amphibia	0.00122381
Amphibia	0.00122216
Amphibia	0.00122216
Amphibia	0.00121781
Amphibia	0.00121574
Amphibia	0.00121522
Amphibia	0.00121199
Amphibia	0.00121127
Amphibia	0.0012068
Amphibia	0.00120554
Amphibia	0.00120224
Amphibia	0.00120134
Amphibia	0.00120036
Amphibia	0.00119982
Amphibia	0.00119064
Amphibia	0.00119008
Amphibia	0.00118427
Amphibia	0.00118338
Amphibia	0.0011786
Amphibia	0.00117307
Amphibia	0.00115929
Amphibia	0.00115621
Amphibia	0.00115533
Amphibia	0.00115403
Amphibia	0.00115215
Amphibia	0.00114713
Amphibia	0.001135
Amphibia	0.001135
Amphibia	0.00113395
Amphibia	0.0011327
Amphibia	0.00112894
Amphibia	0.00112608
Amphibia	0.0011202
Amphibia	0.00111675
Amphibia	0.00111509
Amphibia	0.00110091
Amphibia	0.00110023
Amphibia	0.00109514
Amphibia	0.00109412
Amphibia	0.00109302
Amphibia	0.00109071
Amphibia	0.00108629
Amphibia	0.00108259
Amphibia	0.00108233
Amphibia	0.00107987
Amphibia	0.00107778
Amphibia	0.00107438
Amphibia	0.00107086
Amphibia	0.00106949
Amphibia	0.0010621
Amphibia	0.00105919
Amphibia	0.00104224
Amphibia	0.00103629
Amphibia	0.00103445
Amphibia	0.00103404
Amphibia	0.00103092
Amphibia	0.0010184
Amphibia	0.00101735
Amphibia	0.00101557
Amphibia	0.00101152
Amphibia	0.00101039
Amphibia	0.00100371
Amphibia	0.00100369
Amphibia	0.0010007
Amphibia	0.000997664
Amphibia	0.000995087
Amphibia	0.000994968
Amphibia	0.000990227
Amphibia	0.000986716
Amphibia	0.000984705
Amphibia	0.000982171
Amphibia	0.000976085
Amphibia	0.000975536
Amphibia	0.000973524
Amphibia	0.000972825
Amphibia	0.000966067
Amphibia	0.000964752
Amphibia	0.000963722
Amphibia	0.000962749
Amphibia	0.000962564
Amphibia	0.000962564
Amphibia	0.000961866
Amphibia	0.00096108
Amphibia	0.000960349
Amphibia	0.000959172
Amphibia	0.000952574
Amphibia	0.000944295
Amphibia	0.000944099
Amphibia	0.000939888
Amphibia	0.000938417
Amphibia	0.000932459
Amphibia	0.000928828
Amphibia	0.000921722
Amphibia	0.000919627
Amphibia	0.000908584
Amphibia	0.000903172
Amphibia	0.000902931
Amphibia	0.000894297
Amphibia	0.000892713
Amphibia	0.000888865
Amphibia	0.000883947
Amphibia	0.00087846
Amphibia	0.000873084
Amphibia	0.000872717
Amphibia	0.00087151
Amphibia	0.00087094
Amphibia	0.000866481
Amphibia	0.000852528
Amphibia	0.000851475
Amphibia	0.000848991
Amphibia	0.000846801
Amphibia	0.000844799
Amphibia	0.000844705
Amphibia	0.000841373
Amphibia	0.000837472
Amphibia	0.000837344
Amphibia	0.000834257
Amphibia	0.000825356
Amphibia	0.000820715
Amphibia	0.000819957
Amphibia	0.000817758
Amphibia	0.000811704
Amphibia	0.000810369
Amphibia	0.000804239
Amphibia	0.000803345
Amphibia	0.000801962
Amphibia	0.000800486
Amphibia	0.000799877
Amphibia	0.000798079
Amphibia	0.000798013
Amphibia	0.000794345
Amphibia	0.00079367
Amphibia	0.000785011
Amphibia	0.000784847
Amphibia	0.000777169
Amphibia	0.000776534
Amphibia	0.000770735
Amphibia	0.000770266
Amphibia	0.000766639
Amphibia	0.000762777
Amphibia	0.000760345
Amphibia	0.000759127
Amphibia	0.000751917
Amphibia	0.000751314
Amphibia	0.000750864
Amphibia	0.000744548
Amphibia	0.000740803
Amphibia	0.000737998
Amphibia	0.000736545
Amphibia	0.000735494
Amphibia	0.000734528
Amphibia	0.000733747
Amphibia	0.000733437
Amphibia	0.000730143
Amphibia	0.000730124
Amphibia	0.00071714
Amphibia	0.000713799
Amphibia	0.00070821
Amphibia	0.000706128
Amphibia	0.000700456
Amphibia	0.000696752
Amphibia	0.000685551
Amphibia	0.00067354
Amphibia	0.000672503
Amphibia	0.000664826
Amphibia	0.000660606
Amphibia	0.000660016
Amphibia	0.000654662
Amphibia	0.000654662
Amphibia	0.000651406
Amphibia	0.000650935
Amphibia	0.000649995
Amphibia	0.000645474
Amphibia	0.000642378
Amphibia	0.000631676
Amphibia	0.000624807
Amphibia	0.000623356
Amphibia	0.00062195
Amphibia	0.000617901
Amphibia	0.00061658
Amphibia	0.000615287
Amphibia	0.000614481
Amphibia	0.000612916
Amphibia	0.000611901
Amphibia	0.000609055
Amphibia	0.000607924
Amphibia	0.000599289
Amphibia	0.000598477
Amphibia	0.000595253
Amphibia	0.000594163
Amphibia	0.000592432
Amphibia	0.000591158
Amphibia	0.000585295
Amphibia	0.000584229
Amphibia	0.000582428
Amphibia	0.000574035
Amphibia	0.000571817
Amphibia	0.000570781
Amphibia	0.000567289
Amphibia	0.000567002
Amphibia	0.000564987
Amphibia	0.00056055
Amphibia	0.000558447
Amphibia	0.000558059
Amphibia	0.000557699
Amphibia	0.000557442
Amphibia	0.000557442
Amphibia	0.000557389
Amphibia	0.000556468
Amphibia	0.000556412
Amphibia	0.000553591
Amphibia	0.000553473
Amphibia	0.000552374
Amphibia	0.000549828
Amphibia	0.000540246
Amphibia	0.000540189
Amphibia	0.000538579
Amphibia	0.000537159
Amphibia	0.000537025
Amphibia	0.000534926
Amphibia	0.000533431
Amphibia	0.000530908
Amphibia	0.000529933
Amphibia	0.000526598
Amphibia	0.000526592
Amphibia	0.000521697
Amphibia	0.000520676
Amphibia	0.000520188
Amphibia	0.000515716
Amphibia	0.00051459
Amphibia	0.000512945
Amphibia	0.000512735
Amphibia	0.000512484
Amphibia	0.000505813
Amphibia	0.000504331
Amphibia	0.000501586
Amphibia	0.000496688
Amphibia	0.000495047
Amphibia	0.00049471
Amphibia	0.000489552
Amphibia	0.000487279
Amphibia	0.000484854
Amphibia	0.000482658
Amphibia	0.000482033
Amphibia	0.000482033
Amphibia	0.000477011
Amphibia	0.000475349
Amphibia	0.000474817
Amphibia	0.000472898
Amphibia	0.000471545
Amphibia	0.000467822
Amphibia	0.000465244
Amphibia	0.000465036
Amphibia	0.000464473
Amphibia	0.000463581
Amphibia	0.000460156
Amphibia	0.000458259
Amphibia	0.000458259
Amphibia	0.00045507
Amphibia	0.000453336
Amphibia	0.000451992
Amphibia	0.000448026
Amphibia	0.000443743
Amphibia	0.000442279
Amphibia	0.000440387
Amphibia	0.000440363
Amphibia	0.000438962
Amphibia	0.000431735
Amphibia	0.00042784
Amphibia	0.000425743
Amphibia	0.000422891
Amphibia	0.000418489
Amphibia	0.00041507
Amphibia	0.000413891
Amphibia	0.000413035
Amphibia	0.000408611
Amphibia	0.000406373
Amphibia	0.00040559
Amphibia	0.000405277
Amphibia	0.000404996
Amphibia	0.000404577
Amphibia	0.000404371
Amphibia	0.000402804
Amphibia	0.000402001
Amphibia	0.00039863
Amphibia	0.000398228
Amphibia	0.000390776
Amphibia	0.000387341
Amphibia	0.000386528
Amphibia	0.000386134
Amphibia	0.000384876
Amphibia	0.000383807
Amphibia	0.000382564
Amphibia	0.000382437
Amphibia	0.000381517
Amphibia	0.000379173
Amphibia	0.00037911
Amphibia	0.000378061
Amphibia	0.000377568
Amphibia	0.000375426
Amphibia	0.000372403
Amphibia	0.000370339
Amphibia	0.000369451
Amphibia	0.000366962
Amphibia	0.000362756
Amphibia	0.000360416
Amphibia	0.000359508
Amphibia	0.000358127
Amphibia	0.000356647
Amphibia	0.000352234
Amphibia	0.000352234
Amphibia	0.000351566
Amphibia	0.000349118
Amphibia	0.000348235
Amphibia	0.00034633
Amphibia	0.000344539
Amphibia	0.000344538
Amphibia	0.00034276
Amphibia	0.00034188
Amphibia	0.000339669
Amphibia	0.000339475
Amphibia	0.000338648
Amphibia	0.000336563
Amphibia	0.00033622
Amphibia	0.000334938
Amphibia	0.000332941
Amphibia	0.000332591
Amphibia	0.000332371
Amphibia	0.000332371
Amphibia	0.000330008
Amphibia	0.00032836
Amphibia	0.00032836
Amphibia	0.000327548
Amphibia	0.000327548
Amphibia	0.00032667
Amphibia	0.000325187
Amphibia	0.000324853
Amphibia	0.000323802
Amphibia	0.000322739
Amphibia	0.00032228
Amphibia	0.000321241
Amphibia	0.000316003
Amphibia	0.000314972
Amphibia	0.000313306
Amphibia	0.000312758
Amphibia	0.000309826
Amphibia	0.000309531
Amphibia	0.00030338
Amphibia	0.000302693
Amphibia	0.000301874
Amphibia	0.000299626
Amphibia	0.00029778
Amphibia	0.000297519
Amphibia	0.000295444
Amphibia	0.000295444
Amphibia	0.000290378
Amphibia	0.000288736
Amphibia	0.0002868
Amphibia	0.000286575
Amphibia	0.000283396
Amphibia	0.000282749
Amphibia	0.000282045
Amphibia	0.00027663
Amphibia	0.000273587
Amphibia	0.000272295
Amphibia	0.000270239
Amphibia	0.000268536
Amphibia	0.000268404
Amphibia	0.000266888
Amphibia	0.000266614
Amphibia	0.000261837
Amphibia	0.000258271
Amphibia	0.000253737
Amphibia	0.000252156
Amphibia	0.000248798
Amphibia	0.000247355
Amphibia	0.000244487
Amphibia	0.000244394
Amphibia	0.000244369
Amphibia	0.000239341
Amphibia	0.000239107
Amphibia	0.000236019
Amphibia	0.000235375
Amphibia	0.000235038
Amphibia	0.000234223
Amphibia	0.000231427
Amphibia	0.000226904
Amphibia	0.000226668
Amphibia	0.000225814
Amphibia	0.000225431
Amphibia	0.000224207
Amphibia	0.000221882
Amphibia	0.000221155
Amphibia	0.000219604
Amphibia	0.000218268
Amphibia	0.000214165
Amphibia	0.000210739
Amphibia	0.000209713
Amphibia	0.000207473
Amphibia	0.000205049
Amphibia	0.000205049
Amphibia	0.000203722
Amphibia	0.000199285
Amphibia	0.000198076
Amphibia	0.000194128
Amphibia	0.00019356
Amphibia	0.000191774
Amphibia	0.000190758
Amphibia	0.000188119
Amphibia	0.00018235
Amphibia	0.000181816
Amphibia	0.00018016
Amphibia	0.000176772
Amphibia	0.000176666
Amphibia	0.000176462
Amphibia	0.000174934
Amphibia	0.000174558
Amphibia	0.00016617
Amphibia	0.000164861
Amphibia	0.000163375
Amphibia	0.000162939
Amphibia	0.000162886
Amphibia	0.00015967
Amphibia	0.000159291
Amphibia	0.000158461
Amphibia	0.000157285
Amphibia	0.000157285
Amphibia	0.000154644
Amphibia	0.000154513
Amphibia	0.000152417
Amphibia	0.000152115
Amphibia	0.000148541
Amphibia	0.000147437
Amphibia	0.00014211
Amphibia	0.000141698
Amphibia	0.000141043
Amphibia	0.000140587
Amphibia	0.000139865
Amphibia	0.000135526
Amphibia	0.000134859
Amphibia	0.000134586
Amphibia	0.000133827
Amphibia	0.000132216
Amphibia	0.000131543
Amphibia	0.000131363
Amphibia	0.000130809
Amphibia	0.000129236
Amphibia	0.000124349
Amphibia	0.00012287
Amphibia	0.000122824
Amphibia	0.00012184
Amphibia	0.000118515
Amphibia	0.000117636
Amphibia	0.000117606
Amphibia	0.000117311
Amphibia	0.000112188
Amphibia	0.000109964
Amphibia	0.000109881
Amphibia	0.00010648
Amphibia	0.000104655
Amphibia	0.000102772
Amphibia	0.000102548
Amphibia	0.000102106
Amphibia	0.000101319
Amphibia	9.80604e-05
Amphibia	9.75279e-05
Amphibia	9.59893e-05
Amphibia	9.58864e-05
Amphibia	9.38491e-05
Amphibia	9.25604e-05
Amphibia	8.9985e-05
Amphibia	8.47427e-05
Amphibia	8.40912e-05
Amphibia	8.36648e-05
Amphibia	8.07464e-05
Amphibia	8.04548e-05
Amphibia	7.99839e-05
Amphibia	7.85441e-05
Amphibia	7.85206e-05
Amphibia	7.73378e-05
Amphibia	7.44944e-05
Amphibia	7.36941e-05
Amphibia	7.33378e-05
Amphibia	7.21029e-05
Amphibia	7.13734e-05
Amphibia	7.01227e-05
Amphibia	7.00164e-05
Amphibia	6.64269e-05
Amphibia	6.63656e-05
Amphibia	6.61092e-05
Amphibia	6.53598e-05
Amphibia	6.49631e-05
Amphibia	6.22108e-05
Amphibia	6.01865e-05
Amphibia	5.85598e-05
Amphibia	5.72693e-05
Amphibia	5.6746e-05
Amphibia	5.59115e-05
Amphibia	5.57971e-05
Amphibia	5.56705e-05
Amphibia	5.48075e-05
Amphibia	5.38588e-05
Amphibia	5.30609e-05
Amphibia	5.08939e-05
Amphibia	4.77242e-05
Amphibia	4.63614e-05
Amphibia	4.49779e-05
Amphibia	4.49196e-05
Amphibia	4.31395e-05
Amphibia	3.81518e-05
Amphibia	3.52269e-05
Amphibia	3.3371e-05
Amphibia	3.21873e-05
Amphibia	2.95732e-05
Amphibia	2.84984e-05
Amphibia	2.80833e-05
Amphibia	2.68476e-05
Amphibia	2.27673e-05
Amphibia	2.26964e-05
Amphibia	2.24972e-05
Amphibia	2.21344e-05
Amphibia	1.70436e-05
Amphibia	1.43554e-05
Amphibia	1.03708e-05
Amphibia	1.02817e-05
Amphibia	1.02536e-05
Amphibia	8.24933e-06
Amphibia	7.78905e-06
Amphibia	7.0636e-06
Amphibia	6.64444e-06
Amphibia	4.60476e-06
Amphibia	4.31496e-06
Amphibia	2.86847e-06
Amphibia	1.19426e-06
Amphibia	1.18972e-06
Aves	2.94168e-05
Aves	0.000967295
Aves	0.000164222
Aves	5.0611e-05
Aves	1.90278e-06
Aves	2.08853e-06
Aves	3.07749e-07
Aves	3.30583e-05
Aves	3.09261e-05
Aves	0.00066379
Aves	1.83005e-05
Aves	2.24246e-05
Aves	0.00093149
Aves	3.93581e-06
Aves	4.02485e-05
Aves	4.08589e-06
Aves	2.23214e-05
Aves	6.48443e-06
Aves	0.00112048
Aves	1.3918e-05
Aves	2.55766e-05
Aves	2.26603e-05
Aves	5.55554e-05
Aves	0.000176652
Aves	0.001505
Aves	0.000532775
Aves	0.000249876
Aves	2.57e-06
Aves	2.98847e-06
Aves	3.69103e-05
Aves	2.06129e-05
Aves	4.08697e-06
Aves	6.20485e-05
Aves	7.70699e-05
Aves	0.000195795
Mammalia	0.000157261
Mammalia	0.000140807
Mammalia	0.000307498
Mammalia	0.000110139
Mammalia	5.56103e-06
Mammalia	5.30257e-05
Mammalia	0.000143664
Mammalia	0.000224351
Mammalia	0.000386075
Mammalia	3.34874e-06
Mammalia	1.70911e-05
Mammalia	0.00229425
Mammalia	4.18679e-05
Mammalia	1.58348e-05
Mammalia	2.98155e-06
Mammalia	0.00398561
Mammalia	0.00137453
Mammalia	9.74743e-05
Mammalia	6.49964e-05
Mammalia	0.00105239
Mammalia	4.58912e-06
Mammalia	3.89403e-07
Mammalia	1.35924e-07
Mammalia	1.18204e-05
Mammalia	2.47856e-06
Mammalia	0.000163856
Mammalia	4.17269e-06
Mammalia	0.00246986
Mammalia	4.64353e-06
Mammalia	5.79418e-06
Mammalia	0.0008146
Mammalia	3.69582e-06
Mammalia	0.000205352
Mammalia	0.00102545
Mammalia	0.000273763
Mammalia	3.47945e-05
Mammalia	7.06657e-06
Mammalia	0.0148192
Mammalia	0.000277135
Mammalia	1.18378e-06
Mammalia	0.00177906
Mammalia	0.00132442
Mammalia	0.0018479
Mammalia	0.00192515
Mammalia	0.000705061
Mammalia	0.00124753
Mammalia	0.000177719
Mammalia	0.000347424
Mammalia	0.000306503
Mammalia	0.000143484
Mammalia	4.72832e-05
Mammalia	0.000317
Mammalia	8.72293e-05
Mammalia	0.000554208
Mammalia	0.000145641
Mammalia	1.94244e-06
Mammalia	6.38282e-08
Mammalia	0.000107906
Mammalia	0.000304494
Mammalia	4.65309e-05
Mammalia	0.000408085
Mammalia	0.0010045
Mammalia	2.84765e-05
Mammalia	0.000322551
Mammalia	0.00286244
Mammalia	3.19438e-05
Mammalia	1.31298e-05
Mammalia	0.000449697
Mammalia	0.000140139
Mammalia	0.000214771
Mammalia	2.36544e-05
Mammalia	0.00121495
Mammalia	0.00147217
Mammalia	0.000318341
Mammalia	0.000229769
Mammalia	0.000928299
Mammalia	0.00223163
Mammalia	0.000202073
Mammalia	0.000271909
Mammalia	1.72904e-05
Mammalia	4.56364e-06
Mammalia	4.52596e-08
Mammalia	1.68892e-05
Mammalia	5.80589e-05
Mammalia	3.11764e-05
Mammalia	0.00150463
Mammalia	0.00467427
Mammalia	1.58332e-06
Mammalia	0.000173942
Mammalia	0.00141451
Mammalia	0.00289941
Mammalia	0.000200024
Mammalia	0.000840101
Mammalia	1.59114e-05
Mammalia	2.10022e-05
Mammalia	2.06893e-06
Mammalia	0.000316974
Mammalia	3.10047e-06
Mammalia	0.000140284
Mammalia	0.00397098
Mammalia	0.00381431
Mammalia	0.000388371
Mammalia	2.54965e-06
Mammalia	8.59506e-06
Mammalia	0.00122684
Mammalia	3.9902e-06
Mammalia	2.74831e-06
Mammalia	6.1837e-06
Mammalia	0.000180235
Mammalia	4.37496e-06
Mammalia	0.000167384
Mammalia	0.000985814
Mammalia	3.36096e-06
Mammalia	0.000256772
Mammalia	0.00182996
Mammalia	1.09211e-05
Mammalia	0.00065721
Mammalia	0.00279202
Mammalia	0.000449996
Mammalia	5.22859e-05
Mammalia	0.000176232
Mammalia	9.15912e-06
Mammalia	4.63681e-05
Mammalia	0.00061462
Mammalia	3.76251e-05
Mammalia	4.73431e-05
Mammalia	7.36257e-07
Mammalia	0.00166543
Mammalia	1.02705e-05
Mammalia	3.03864e-05
Mammalia	0.000248928
Mammalia	0.000112096
Mammalia	0.00227696
Mammalia	0.00084566
Mammalia	0.000805391
Mammalia	0.00322156
Mammalia	0.000147071
Mammalia	0.00690682
Mammalia	8.23633e-05
Mammalia	0.00308294
Mammalia	3.46239e-06
Mammalia	6.62497e-07
Mammalia	0.000139852
Mammalia	1.74816e-05
Mammalia	0.0029531
Mammalia	0.000988679
Mammalia	1.8999e-05
Mammalia	0.000653261
Mammalia	0.000129154
Mammalia	1.47072e-06
Mammalia	2.46871e-07
Mammalia	0.00036427
Mammalia	3.40586e-06
Mammalia	1.19263e-05
Mammalia	2.84327e-05
Mammalia	3.20942e-05
Mammalia	0.000213177
Mammalia	3.96121e-05
Mammalia	0.00534243
Mammalia	0.00107131
Mammalia	0.000873656
Mammalia	2.34373e-05
Mammalia	0.000823288
Mammalia	1.44848e-06
Mammalia	0.00198663
Mammalia	0.000216752
Mammalia	6.04497e-05
Mammalia	0.00281678
Mammalia	0.000162996
Mammalia	8.19084e-06
Mammalia	4.4188e-06
Mammalia	0.00163896
Mammalia	0.000267556
Mammalia	3.55901e-05
Mammalia	0.00245858
Mammalia	0.000794652
Mammalia	2.33415e-05
Mammalia	2.8058e-06
Mammalia	0.000251317
Mammalia	2.72629e-06
Mammalia	0.000375849
Mammalia	0.000123263
Mammalia	2.58138e-06
Mammalia	1.89739e-07
Mammalia	9.72388e-06
Mammalia	0.000105425
Mammalia	0.000509243
Mammalia	0.000187786
Mammalia	0.000124567
Mammalia	1.93272e-05
Mammalia	1.92925e-07
Mammalia	3.83583e-07
Mammalia	2.17717e-05
Mammalia	1.93768e-05
Mammalia	3.05251e-06
Mammalia	8.7538e-06
Mammalia	0.000806756
Mammalia	7.32932e-06
Mammalia	2.25377e-05
Mammalia	4.93393e-05
Mammalia	0.00104515
Mammalia	4.07996e-05
Mammalia	0.000265322
Mammalia	0.000137468
Mammalia	1.69141e-07
Mammalia	0.000114359
Mammalia	4.95299e-05
Mammalia	1.47338e-06
Mammalia	0.00201487
Mammalia	0.00175949
Mammalia	0.00120966
Mammalia	1.33264e-07
Mammalia	0.001984
Mammalia	1.31531e-06
Mammalia	0.000481613
Mammalia	0.000469311
Mammalia	4.56815e-05
Mammalia	0.000483123
Mammalia	0.00155709
Mammalia	2.34841e-05
Mammalia	5.12524e-07
Mammalia	0.000628972
Mammalia	0.000866935
Mammalia	5.43503e-06
Mammalia	8.41702e-07
Mammalia	0.000312918
Mammalia	3.97119e-05
Mammalia	0.000268443
Mammalia	0.000170235
Mammalia	8.63345e-05
Mammalia	0.000265552
Mammalia	2.15298e-06
Mammalia	0.000397326
Mammalia	0.000496658
Mammalia	0.000325664
Mammalia	9.90722e-06
Mammalia	4.33441e-06
Mammalia	0.000940738
Mammalia	8.66139e-05
Mammalia	0.00102016
Mammalia	0.000275175
Mammalia	6.81296e-05
Mammalia	0.000126499
Mammalia	3.23494e-05
Mammalia	5.25392e-05
Mammalia	0.00027543
Mammalia	1.95524e-05
Mammalia	0.000674559
Mammalia	0.000634588
Mammalia	7.8866e-05
Mammalia	0.000832067
Mammalia	3.00665e-06
Mammalia	0.00236248
Mammalia	8.49077e-07
Mammalia	0.00256115
Mammalia	0.000196873
Mammalia	3.53242e-05
Mammalia	8.53479e-06
Mammalia	0.000642301
Mammalia	0.000169725
Mammalia	0.000732734
Mammalia	4.42953e-06
Mammalia	0.000295199
Mammalia	7.26162e-05
Mammalia	9.22785e-05
Mammalia	2.22725e-05
Mammalia	3.87332e-06
Mammalia	2.19711e-06
Mammalia	1.04096e-05
Mammalia	1.85574e-05
Mammalia	0.000111165
Mammalia	0.00338153
Mammalia	1.4235e-05
Mammalia	0.000467653
Mammalia	3.84057e-05
Mammalia	0.000634
Mammalia	0.000392553
Mammalia	0.00071483
Mammalia	8.61482e-05
Mammalia	0.0016105
Mammalia	1.9482e-06
Mammalia	0.001285
Mammalia	9.19447e-05
Mammalia	0.0025504
Mammalia	0.00128812
Mammalia	3.18875e-05
Mammalia	0.000345945
Mammalia	0.000364851
Mammalia	0.00115203
Mammalia	9.42031e-05
Mammalia	0.00450831
Mammalia	3.10562e-06
Mammalia	6.93755e-06
Mammalia	7.63899e-05
Mammalia	6.33304e-05
Mammalia	0.000334674
Mammalia	3.19998e-06
Mammalia	0.000266613
Mammalia	0.00204403
Mammalia	4.71354e-05
Mammalia	1.44758e-05
Mammalia	1.6779e-05
Mammalia	6.97741e-06
Mammalia	9.9279e-07
Mammalia	8.57557e-07
Mammalia	1.03591e-05
Mammalia	3.96807e-05
Mammalia	2.00408e-05
Mammalia	1.73983e-06
Mammalia	2.03712e-06
Mammalia	0.00198663
Mammalia	1.49371e-05
Mammalia	6.9181e-05
Mammalia	3.00518e-06
Mammalia	7.91764e-05
Mammalia	8.60788e-05
Mammalia	0.000415929
Mammalia	0.00186664
Mammalia	0.000116196
Mammalia	0.00236824
Mammalia	0.00153024
Mammalia	0.000950771
Mammalia	8.24674e-05
Mammalia	0.000269407
Mammalia	0.000127643
Mammalia	8.71374e-07
Mammalia	9.49948e-05
Mammalia	0.000157949
Mammalia	0.00114962
Mammalia	0.000610755
Mammalia	9.7318e-05
Mammalia	0.000122564
Mammalia	0.00044028
Mammalia	0.0002446
Mammalia	1.17237e-05
Mammalia	1.52573e-06
Mammalia	0.000991805
Mammalia	0.00012756
Mammalia	1.29183e-05
Mammalia	0.00103135
Mammalia	2.5968e-06
Mammalia	0.000919911
Mammalia	6.82193e-09
Mammalia	0.000175685
Mammalia	8.27937e-05
Mammalia	2.59803e-05
Mammalia	1.61414e-06
Mammalia	0.000599569
Mammalia	3.19849e-05
Mammalia	0.000184992
Mammalia	4.93629e-05
Mammalia	0.000433775
Mammalia	6.19011e-05
Mammalia	2.976e-06
Mammalia	0.000376275
Mammalia	4.4849e-06
Mammalia	0.000942362
Mammalia	0.00265779
Mammalia	1.18373e-05
Mammalia	6.54456e-05
Mammalia	5.02347e-06
Mammalia	0.000102847
Mammalia	0.000255587
Mammalia	0.00129614
Mammalia	1.86757e-05
Mammalia	1.8812e-05
Mammalia	2.01885e-05
Mammalia	0.00134232
Mammalia	4.18434e-08
Mammalia	0.000512721
Mammalia	5.20899e-06
Mammalia	0.000221732
Mammalia	0.000698005
Mammalia	0.00128863
Mammalia	4.10153e-06
Mammalia	1.55631e-05
Mammalia	0.000162089
Mammalia	1.55428e-05
Mammalia	3.15331e-06
Mammalia	0.000537154
Mammalia	3.53884e-05
Mammalia	2.33739e-06
Mammalia	0.000218104
Mammalia	0.0015034
Mammalia	1.54105e-05
Mammalia	9.82612e-06
Mammalia	0.000119057
Mammalia	0.000121283
Mammalia	0.000534239
Mammalia	0.000698005
Mammalia	0.000333214
Mammalia	6.61965e-06
Mammalia	0.000698005
Mammalia	1.21922e-05
Mammalia	0.000804639
Mammalia	6.86211e-08
Mammalia	0.00182555
Mammalia	0.000599559
Mammalia	0.000360424
Mammalia	1.4334e-05
Mammalia	0.000134232
Mammalia	0.000758076
Mammalia	0.0010648
Mammalia	7.5523e-05
Mammalia	0.000959477
Mammalia	0.000653482
Mammalia	0.00134232
Mammalia	0.000511436
Mammalia	5.53531e-06
Mammalia	0.000523504
Mammalia	7.60296e-05
Mammalia	0.000155916
Mammalia	0.00161078
Mammalia	0.00096368
Mammalia	0.000131063
Mammalia	0.000130423
Mammalia	0.00125988
Mammalia	0.00120354
Mammalia	5.42031e-05
Mammalia	9.08646e-05
Mammalia	0.000401811
Mammalia	0.000172853
Mammalia	0.000429542
Mammalia	0.00108005
Mammalia	0.0002468
Mammalia	0.000787493
Mammalia	0.000116334
Mammalia	1.769e-05
Mammalia	0.00123493
Mammalia	0.000852393
Mammalia	2.96236e-05
Mammalia	0.000402695
Mammalia	0.000203659
Mammalia	2.2784e-06
Mammalia	0.000536927
Mammalia	5.30684e-05
Mammalia	0.00118124
Mammalia	0.00121703
Mammalia	2.2979e-05
Mammalia	0.000617466
Mammalia	1.01524e-05
Mammalia	0.000742067
Mammalia	9.05736e-06
Mammalia	0.00040232
Mammalia	1.61294e-05
Mammalia	2.71321e-06
Mammalia	4.02695e-05
Mammalia	3.72822e-05
Mammalia	0.000314486
Mammalia	0.0020784
Mammalia	0.000102386
Mammalia	0.00131547
Mammalia	1.50928e-06
Mammalia	1.80866e-07
Mammalia	6.1164e-06
Mammalia	7.13861e-05
Mammalia	0.000128426
Squamata	2.38663e-05
Squamata	0.00126651
Squamata	0.000172295
Squamata	0.000614604
Squamata	0.0022792
Squamata	0.00116341
Squamata	0.00139469
Squamata	0.0015171
Squamata	3.18525e-05
Squamata	1.76789e-05
Squamata	0.000144984
Squamata	0.00107508
Squamata	1.86176e-05
Squamata	0.00235906
Squamata	0.000869595
Squamata	0.000893652
Squamata	0.000832943
Squamata	0.000212081
Squamata	0.000154098
Squamata	0.000212081
Squamata	0.00144398
Squamata	0.000961229
Squamata	0.000928905
Squamata	0.000227408
Squamata	0.000440914
Squamata	0.0035191
Squamata	0.00162356
Squamata	0.00035411
Squamata	3.53005e-06
Squamata	0.00176902
Squamata	0.000167162
Squamata	0.00131634
Squamata	0.000614351
Squamata	0.000327727
Squamata	0.00105128
Squamata	2.59062e-05
Squamata	0.00127953
Squamata	0.000161365
Squamata	0.000196843
Squamata	0.000455448
Squamata	0.000252118
Squamata	0.00103536
Squamata	0.00114238
Squamata	0.00347054
Squamata	0.000551685
Squamata	2.1147e-06
Squamata	0.000923642
Squamata	0.000633459
Squamata	0.000613897
Squamata	4.25139e-06
Squamata	0.000408884
Squamata	0.000912543
Squamata	0.000306364
Squamata	0.000161762
Squamata	0.000505729
Squamata	0.000674306
Squamata	0.00482094
Squamata	0.000126276
Squamata	0.00206839
Squamata	0.000629832
Squamata	0.00131106
Squamata	8.27658e-05
Squamata	0.000273312
Squamata	0.00327939
Squamata	0.000197264
Squamata	0.000682425
Squamata	0.000396065
Squamata	0.000549331
Squamata	0.000513117
Squamata	0.00440036
Squamata	0.00192874
Squamata	0.00210448
Squamata	0.000551703
Squamata	0.000316886
Squamata	1.62901e-05
Squamata	0.00119748
Squamata	0.00110501
Squamata	0.000861947
Squamata	0.000113829
Squamata	0.00347178
Squamata	0.000250351
Squamata	0.00337714
Squamata	0.000497925
Squamata	0.00363456
Squamata	2.96926e-06
Squamata	3.6221e-06
Squamata	3.70615e-06
Squamata	5.54312e-06
Squamata	0.00017224
Squamata	2.53271e-05
Squamata	0.00126516
Squamata	0.000524121
Squamata	0.000851864
Squamata	0.000221678
Squamata	0.00176921
Squamata	0.00131901
Squamata	9.81621e-08
Squamata	0.000417731
Squamata	0.000733162
Squamata	0.000591001
Squamata	0.00110594
Squamata	0.000304739
Squamata	0.000211968
Squamata	0.000796234
Squamata	0.00022254
Squamata	0.00186698
Squamata	0.000374898
Squamata	0.000228551
Squamata	0.00267732
Squamata	0.000472269
Squamata	0.000507531
Squamata	5.753e-06
Squamata	0.000118067
Squamata	0.000418353
Squamata	0.000390336
Squamata	0.00232579
Squamata	0.000218865
Squamata	0.00011971
Squamata	0.000656216
Squamata	0.0012059
Squamata	0.000602478
Squamata	0.00240625
Squamata	0.000654093
Squamata	0.00465157
Squamata	0.000184823
Squamata	4.24115e-05
Squamata	4.69918e-05
Squamata	0.000308298
Squamata	0.000293699
Squamata	6.37919e-05
Squamata	2.67753e-05
Squamata	0.000480664
Squamata	0.000469461
Squamata	0.00045919
Squamata	0.00126187
Squamata	0.000310443
Squamata	1.75609e-05
Squamata	0.000233483
Squamata	0.000146132
Squamata	7.30662e-05
Squamata	1.64426e-05
Squamata	1.76746e-06
Squamata	0.00596716
Squamata	0.000347064
Squamata	0.00235579
Squamata	0.00163791
Squamata	9.51419e-05
Squamata	0.000481613
Squamata	0.000105575
Squamata	0.00100862
Squamata	0.000652438
Squamata	2.02717e-05
Squamata	1.43703e-05
Squamata	0.000668575
Squamata	0.00286634
Squamata	3.91749e-05
Squamata	0.000126563
Squamata	2.3946e-05
Squamata	0.000570258
Squamata	0.0269672
Squamata	0.000207145
Squamata	1.76246e-05
Squamata	0.00131454
Squamata	0.00201656
Squamata	1.94527e-05
Squamata	0.00023884
Squamata	0.000798975
Squamata	0.000232205
Squamata	0.00129155
Squamata	0.00045064
Squamata	0.000316078
Squamata	0.00121956
Squamata	0.00286598
Squamata	0.00100498
Squamata	0.00154563
Squamata	0.00121244
Squamata	0.0016238
Squamata	0.00090128
Squamata	0.00195462
Squamata	0.0043641
Squamata	0.000202118
Squamata	0.00010659
Squamata	3.1274e-05
Squamata	6.04696e-05
Squamata	0.00576588
Squamata	0.000188075
Squamata	0.000202118
Squamata	0.00127725
Squamata	0.000166883
Squamata	0.00155354
Squamata	3.56102e-05
Squamata	0.00221949
Squamata	6.27312e-05
Squamata	0.000116395
Squamata	0.000247448
Squamata	4.1607e-05
Squamata	0.00238178
Squamata	0.00359051
Squamata	0.0017494
Squamata	0.000392411
Squamata	0.00102066
Squamata	0.00164057
Squamata	0.000195603
Squamata	0.000235337
Squamata	1.35035e-05
Squamata	0.0066049
Squamata	3.25842e-05
Squamata	8.91196e-06
Squamata	0.00359309
Squamata	0.00415781
Squamata	0.00054012
Squamata	0.000674279
Squamata	0.00133246
Squamata	1.1039e-05
Squamata	0.00467323
Squamata	0.00128647
Squamata	0.00111829
Squamata	0.000302435
Squamata	0.00112925
Squamata	0.00448496
Squamata	0.00311296
Squamata	2.05567e-05
Squamata	0.00156722
Squamata	0.0133682
Squamata	0.00390944
Squamata	0.000781648
Squamata	0.00740746
Squamata	0.00208305
Squamata	1.04638e-05
Squamata	0.00012641
Squamata	0.000656279
Squamata	0.00032814
Squamata	0.000434992
Squamata	1.21332e-05
Squamata	0.000981672
Squamata	0.000997831
Squamata	0.00444098
Squamata	0.000454054
Squamata	0.000292084
Squamata	0.00222177
Squamata	6.08785e-05
Squamata	0.000190401
Squamata	3.68359e-05
Squamata	3.22555e-05
Squamata	5.93184e-06
Squamata	0.000608457
Squamata	0.00249063
Squamata	0.000110855
Squamata	0.00044385
Squamata	8.67253e-05
Squamata	0.000134637
Squamata	0.0133314
Squamata	0.00109612
Squamata	0.00456877
Squamata	7.90666e-05
Squamata	0.000134637
Squamata	3.954e-06
Squamata	0.000436566
Squamata	0.00073114
Squamata	0.000232297
Squamata	0.000317593
Squamata	7.81217e-06
Squamata	0.000570924
Squamata	0.00036557
Squamata	0.0029748
Squamata	0.00036328
Squamata	3.10558e-05
Squamata	0.00294779
Squamata	0.00849239
Squamata	2.97335e-05
Squamata	0.000602016
Squamata	0.00125067
Squamata	0.000287424
Squamata	2.40384e-05
Squamata	0.002102
Squamata	0.000647825
Squamata	0.000600562
Squamata	0.000830908
Squamata	0.000852998
Squamata	0.000479821
Squamata	0.000920044
Squamata	0.000359512
Squamata	6.50561e-05
Squamata	0.00247128
[truncated: 606 more rows]
